# Supplementary material for: “Hand down, Man down.” Analysis of Defensive Adjustments in Response to the Hot Hand in Basketball Using Novel Defense Metrics
Source: PLoS One. 2014 Dec 4;9(12):e114184. doi: 10.1371/journal.pone.0114184 (PMC4256225; doi:10.1371/journal.pone.0114184)
Supplement: Datasheet S1 — Overview Results of Shooting Metrics. (XLSX) [file pone.0114184.s005.xlsx]

## Sheet: Tabelle1
1	Pre-ball acquisition move
	d_rebound	o_cut	o_rebound	o_screen_received_off_ball	o_screen_set_off_ball	o_screen_set_on_ball	off_double_screen	post_up	spot_up_or_iso	steal_loose_ball	transition
Make	588	5120	3097	3039	407	3346	55	4419	11042	1177	6586
Miss	945	6918	2954	4694	613	4543	96	6041	18691	1428	8257
Total Shots	1533	12038	6051	7733	1020	7889	151	10460	29733	2605	14843
FG%	0.383562	0.42532	0.511816	0.392991	0.39902	0.424135	0.364238	0.422467	0.371372	0.451823	0.443711
2	Shot Clock
	1	2	3	4	5	6	7	8	9	10	11	12	13	14	15	16	17	18	19	20	21	22	23	24
Make	686	780	1020	1255	1839	1562	1810	1915	2128	2362	2321	2379	2293	2034	1953	1774	1566	1480	1754	1824	1285	694	871	1291
Miss	2027	1611	1820	2125	3034	2546	2832	3009	3211	3395	3341	3253	3224	2994	2612	2425	2123	1950	2167	1908	1070	729	942	832
Total Shots	2713	2391	2840	3380	4873	4108	4642	4924	5339	5757	5662	5632	5517	5028	4565	4199	3689	3430	3921	3732	2355	1423	1813	2123
FG%	0.252857	0.326223	0.359155	0.371302	0.377386	0.380234	0.389918	0.388911	0.398577	0.410283	0.409926	0.422408	0.415624	0.404535	0.42782	0.422482	0.424505	0.431487	0.447335	0.488746	0.545648	0.487702	0.480419	0.608102
3	Backboard
	Yes	No
Make	9809	29067
Miss	8597	46583
Total Shots	18406	75650
FG%	0.532924	0.38423
4	Dribbles
	0	1	2	3	4
Make	20261	5952	4193	1913	6557
Miss	24698	9392	6955	3319	10816
Total Shots	44959	15344	11148	5232	17373
FG%	0.450655	0.387904	0.376121	0.365635	0.377425
5	Shot defense
	altered	block_to_blockers_team	block_to_shooters_team	contested	fouled	goal_tending	guarded	open	pressured				altered	block + goal tending + fouled	contested	guarded	open	pressured
Make	1042	3	0	17544	1968	205	3644	4001	10469				1042	2176	17544	3644	4001	10469
Miss	1485	2822	2091	25685	8029	15	3674	3499	7880				1485	12957	25685	3674	3499	7880
Total Shots	2527	2825	2091	43229	9997	220	7318	7500	18349				2527	15133	43229	7318	7500	18349
FG%	0.412347	0.00106195	0	0.405839	0.196859	0.931818	0.49795	0.533467	0.570549				0.412347	0.143792	0.405839	0.49795	0.533467	0.570549
6	Coverage
	Single	Double	Triple_plus
Make	28893	8377	1606
Miss	40474	12438	2268
Total Shots	69367	20815	3874
FG%	0.416524	0.40245	0.414559
7	Shot type
	dunk	fadeaway_jumper	floater	jumper	l_hook	layup	r_hook	reverse_dunk	reverse_layup	tip	turnaround_fadeaway_l	turnaround_fadeaway_r	turnaround_jumper_l	turnaround_jumper_r					dunk + layup	fadeaway + turnaround	floater	jumper	hook
Make	3888	1686	1814	16263	439	10108	1200	77	1437	989	273	408	118	176					16499	2661	1814	16263	1639
Miss	746	3264	2825	28177	634	13839	1741	19	1471	764	480	741	210	269					16839	4964	2825	28177	2375
Total Shots	4634	4950	4639	44440	1073	23947	2941	96	2908	1753	753	1149	328	445					33338	7625	4639	44440	4014
FG%	0.839016	0.340606	0.391033	0.365954	0.409133	0.422099	0.408024	0.802083	0.494154	0.564176	0.36255	0.355091	0.359756	0.395506					0.494901	0.348984	0.391033	0.365954	0.408321
8	Location
	a	b	c	d	e	f	g	h	i	j	k	l	m	n	o	p	q	r	s	t	u	v	w	aa	bb	cc
Make	1127	1900	1406	1856	1216	15	940	1232	3412	1122	966	6	12	1198	568	544	1261	12	47	6746	7337	5891	58	3	1	0
Miss	1819	3450	2765	3493	1893	18	1468	2056	5420	1977	1594	12	36	2120	898	856	2192	24	79	7728	7576	7419	88	51	75	73
Total Shots	2946	5350	4171	5349	3109	33	2408	3288	8832	3099	2560	18	48	3318	1466	1400	3453	36	126	14474	14913	13310	146	54	76	73
FG%	0.382553	0.35514	0.337089	0.346981	0.391123	0.454545	0.390365	0.374696	0.386322	0.362052	0.377344	0.333333	0.25	0.361061	0.387449	0.388571	0.36519	0.333333	0.373016	0.466077	0.491987	0.4426	0.39726	0.0555556	0.0131579	0
	1	2		2	1	3	4	5		5	4	3	6	7	8	8	7	6	9	10		10	9
9	Post-ball acquisition move
	back_up	drive_l	drive_r	drop_step	euro_step	face_up	fast_break	jump_stop	post_up	spin	step_back	Total
Make	1457	3929	4273	210	286	1091	2366	574	311	1273	743	16513
Miss	2396	6694	6797	252	399	1909	2284	864	584	2230	1323	25732
Total Shots	3853	10623	11070	462	685	3000	4650	1438	895	3503	2066	42245
FG%	0.378147	0.369858	0.385998	0.454545	0.417518	0.363667	0.508817	0.399166	0.347486	0.363403	0.359632	0.390886
