# Supplementary material for: “Hand down, Man down.” Analysis of Defensive Adjustments in Response to the Hot Hand in Basketball Using Novel Defense Metrics
Source: PLoS One. 2014 Dec 4;9(12):e114184. doi: 10.1371/journal.pone.0114184 (PMC4256225; doi:10.1371/journal.pone.0114184)
Supplement: Datasheet S2 — Number of Defenders and Location Breakdown. (XLSX) [file pone.0114184.s006.xlsx]

## Sheet: Tabelle1
	1	2	3	Delta 1-2	Delta 2-3	Delta 1-3			1	2	3	Total	% 3 of total
a	0.384266	0.325581	#DIV/0!	0.0586843	#DIV/0!	#DIV/0!		a	2860	86	0	2946	0
b	0.356709	0.32377	0	0.0329386	0.32377	0.356709		b	5105	244	1	5350	0.000186916
c	0.339808	0.284264	0.3	0.0555443	-0.015736	0.0398083		c	3964	197	10	4171	0.00239751
d	0.348132	0.324786	0	0.0233459	0.324786	0.348132		d	5113	234	2	5349	0.000373902
e	0.388907	0.467532	0.666667	-0.0786252	-0.199134	-0.277759		e	3029	77	3	3109	0.00096494
f	0.5	0.333333	0	0.166667	0.333333	0.5		f	26	6	1	33	0.030303
g	0.392586	0.355422	0.666667	0.0371643	-0.311245	-0.274081		g	2239	166	3	2408	0.00124585
h	0.372372	0.4	0.333333	-0.0276276	0.0666667	0.039039		h	2997	285	6	3288	0.00182482
i	0.385802	0.382761	0.449275	0.00304091	-0.0665142	-0.0634733		i	7325	1369	138	8832	0.015625
j	0.364912	0.327801	0.375	0.0371115	-0.0471992	-0.0100877		j	2850	241	8	3099	0.00258148
k	0.378018	0.363636	0.5	0.014382	-0.136364	-0.121982		k	2402	154	4	2560	0.0015625
l	0.333333	#DIV/0!	#DIV/0!	#DIV/0!	#DIV/0!	#DIV/0!		l	18	0	0	18	0
m	0.275	0.125	#DIV/0!	0.15	#DIV/0!	#DIV/0!		m	40	8	0	48	0
n	0.370832	0.335045	0.28	0.0357867	0.0550449	0.0908317		n	2489	779	50	3318	0.0150693
o	0.392949	0.368421	0.333333	0.0245282	0.0350877	0.0596159		o	1163	285	18	1466	0.0122783
p	0.397906	0.360169	0.166667	0.0377363	0.193503	0.231239		p	1146	236	18	1400	0.0128571
q	0.373711	0.33672	0.291667	0.0369915	0.0450532	0.0820447		q	2716	689	48	3453	0.013901
r	0.357143	0.25	#DIV/0!	0.107143	#DIV/0!	#DIV/0!		r	28	8	0	36	0
s	0.407895	0.297872	0.666667	0.110022	-0.368794	-0.258772		s	76	47	3	126	0.0238095
t	0.508678	0.415094	0.399052	0.0935841	0.0160422	0.109626		t	8066	5353	1055	14474	0.0728893
u	0.531169	0.446688	0.442718	0.0844806	0.00396961	0.0884502		u	8069	5299	1545	14913	0.103601
v	0.480103	0.394689	0.401682	0.0854137	-0.00699324	0.0784204		v	7388	4971	951	13310	0.07145
w	0.431818	0.333333	0.4	0.0984848	-0.0666667	0.0318182		w	88	48	10	146	0.0684932
aa	0.0444444	0.111111	#DIV/0!	-0.0666667	#DIV/0!	#DIV/0!		aa	45	9	0	54	0
bb	0.0169492	0	#DIV/0!	0.0169492	#DIV/0!	#DIV/0!		bb	59	17	0	76	0
cc	0	0	#DIV/0!	0	#DIV/0!	#DIV/0!		cc	66	7	0	73	0
			FG% (n defenders) > FG% (n + 1 defenders)	44
			FG% (n defenders) < FG% (n + 1 defenders)	18
Paint (S, T, U, V, W)	0.506818	0.418692	0.418911	0.0881261	-0.00021939	0.0879068			23687	15718	3564	42969	0.0829435
Parts of Paint (I, O, P)	0.388105	0.377778	0.408046	0.0103269	-0.0302682	-0.0199413			9634	1890	174	11698	0.0148743
Outside of Paint (F, G, H, J, K, L, M, N, Q, R)	0.374628	0.345034	0.308333	0.029594	0.0367009	0.0662949			15805	2336	120	18261	0.00657138
3-Pointer (A, B, C, D, E)	0.359972	0.328162	0.3125	0.0318098	0.0156623	0.0474721			20071	838	16	20925	0.000764636
