# Supplementary material for: “Hand down, Man down.” Analysis of Defensive Adjustments in Response to the Hot Hand in Basketball Using Novel Defense Metrics
Source: PLoS One. 2014 Dec 4;9(12):e114184. doi: 10.1371/journal.pone.0114184 (PMC4256225; doi:10.1371/journal.pone.0114184)
Supplement: Datasheet S3 — Shot Defense and Location Breakdown. (XLSX) [file pone.0114184.s007.xlsx]

## Sheet: Tabelle1
	Open	Guarded	Pressured	Contested	Altered	Blocked, goal tending, foul			Open	Guarded	Pressured	Contested	Altered	Blocked, goal tending, foul	Total	% pressured of total
a	0.443137	0.434053	0.371105	0.361663	0	0.117647		a	510	417	353	1612	3	51	2946	0.119823
b	0.412545	0.391123	0.320339	0.344605	0	0.175258		b	829	721	590	3105	8	97	5350	0.11028
c	0.381102	0.368771	0.299786	0.332082	0.2	0.0769231		c	635	602	467	2397	5	65	4171	0.111964
d	0.415951	0.394293	0.332803	0.326187	0	0.153061		d	815	771	628	3032	5	98	5349	0.117405
e	0.493097	0.392661	0.415254	0.362257	0	0.150943		e	507	545	354	1648	2	53	3109	0.113863
f	#DIV/0!	#DIV/0!	0.625	0.454545	#DIV/0!	0		f	0	0	8	22	0	3	33	0.242424
g	0.42803	0.447581	0.398876	0.387825	0	0.0909091		g	264	248	356	1462	1	77	2408	0.147841
h	0.456853	0.430481	0.397727	0.359001	0	0.107143		h	394	374	440	1961	7	112	3288	0.13382
i	0.452103	0.450855	0.399381	0.389507	0.305085	0.139767		i	856	936	1615	4765	59	601	8832	0.182858
j	0.393082	0.416949	0.386878	0.357993	0.1	0.0990099		j	318	295	442	1933	10	101	3099	0.142627
k	0.441379	0.430233	0.430168	0.362169	0.166667	0.111111		k	290	258	358	1549	6	99	2560	0.139844
l	#DIV/0!	0	0.25	0.454545	#DIV/0!	0		l	0	1	4	11	0	2	18	0.222222
m	1	0.166667	0.416667	0.263158	#DIV/0!	0		m	1	6	12	19	0	10	48	0.25
n	0.482759	0.431655	0.419355	0.379345	0.2	0.148418		n	87	139	651	1985	45	411	3318	0.196203
o	0.396226	0.442623	0.439446	0.4	0.222222	0.1		o	106	122	289	830	9	110	1466	0.197135
p	0.514563	0.462963	0.396	0.4	0	0.147541		p	103	108	250	810	7	122	1400	0.178571
q	0.555556	0.432258	0.442188	0.375594	0.322581	0.130332		q	99	155	640	2106	31	422	3453	0.185346
r	0	1	0.333333	0.368421	0	0.142857		r	1	2	6	19	1	7	36	0.166667
s	1	1	0.588235	0.5	0.333333	0.12963		s	1	4	34	24	9	54	126	0.269841
t	0.921875	0.807322	0.705916	0.493647	0.452467	0.150381		t	512	519	3482	4801	831	4329	14474	0.240569
u	0.919312	0.829953	0.70027	0.509388	0.410256	0.152227		u	756	641	4077	4527	780	4132	14913	0.273386
v	0.877143	0.78607	0.6875	0.486259	0.428981	0.136463		v	350	402	3216	4512	697	4133	13310	0.241623
w	0.333333	1	0.658537	0.346939	0.285714	0.102564		w	3	7	41	49	7	39	146	0.280822
aa	0	0.0666667	0	0.105263	#DIV/0!	0		aa	12	15	7	19	0	1	54	0.12963
bb	0	0	0	0.0666667	0	0		bb	28	13	15	15	2	3	76	0.197368
cc	0	0	0	0	0	0		cc	23	17	14	16	2	1	73	0.191781
Paint (S, T, U, V, W)	0.909988	0.81246	0.697788	0.495867	0.430293	0.146213		Paint (S, T, U, V, W)	1622	1573	10850	13913	2324	12687	42969	0.252508
Parts of Paint (I, O, P)	0.452582	0.451115	0.404364	0.392194	0.266667	0.135654		Parts of Paint (I, O, P)	1065	1166	2154	6405	75	833	11698	0.184134
Outside of Paint (F, G, H, J, K, L, M, N, Q, R)	0.442916	0.430311	0.415153	0.370019	0.207921	0.126206		Outside of Paint (F, G, H, J, K, L, M, N, Q, R)	1454	1478	2917	11067	101	1244	18261	0.159739
3-Pointer (A, B, C, D, E, AA, BB, CC)	0.416493	0.388262	0.336079	0.340932	0.037037	0.138211		3-Pointer (A, B, C, D, E, AA, BB, CC)	3359	3101	2428	11844	27	369	21128	0.114919
