# Supplementary material for: “Hand down, Man down.” Analysis of Defensive Adjustments in Response to the Hot Hand in Basketball Using Novel Defense Metrics
Source: PLoS One. 2014 Dec 4;9(12):e114184. doi: 10.1371/journal.pone.0114184 (PMC4256225; doi:10.1371/journal.pone.0114184)
Supplement: Datasheet S5 — Raw Data Used for Analysis in Phase 2. (XLSX) [file pone.0114184.s009.xlsx]

## Sheet: Tabelle1
Date	Player_id	Last_pre_acq	make	shot_clock	dribbles	shot_defense	coverage	Shot type	No. of defenders	location
25.12.2011	stephencurry	o_cut	yes	9	3	guarded	single	jumper	1	h
25.12.2011	chrispaul	spot_up_or_iso	no	19	2	block_to_shooters_team	single	floater	1	i
25.12.2011	stephencurry	transition	no	19	4	contested	single	jumper	1	d
25.12.2011	blakegriffin	post_up	yes	12	1	contested	single	jumper	1	v
25.12.2011	blakegriffin	o_cut	yes	11	1	contested	double	r_hook	2	u
25.12.2011	blakegriffin	post_up	no	9	0	pressured	single	jumper	1	k
25.12.2011	stephencurry	o_screen_set_on_ball	no	10	3	contested	single	jumper	1	i
25.12.2011	blakegriffin	o_rebound	no	24	0	pressured	single	tip	1	v
25.12.2011	stephencurry	o_rebound	no	22	1	contested	single	jumper	1	d
25.12.2011	blakegriffin	o_rebound	no	24	0	fouled	double	layup	2	t
25.12.2011	blakegriffin	o_rebound	no	23	0	contested	single	r_hook	1	u
25.12.2011	blakegriffin	o_cut	no	3	4	altered	double	r_hook	2	u
25.12.2011	chrispaul	spot_up_or_iso	no	11	0	contested	single	jumper	1	e
25.12.2011	chrispaul	spot_up_or_iso	no	5	4	fouled	double	r_hook	2	u
25.12.2011	stephencurry	o_screen_received_off_ball	no	7	3	contested	single	jumper	1	c
25.12.2011	blakegriffin	o_screen_received_off_ball	yes	8	1	contested	double	r_hook	2	t
25.12.2011	blakegriffin	o_rebound	yes	24	0	contested	double	tip	2	u
25.12.2011	blakegriffin	post_up	no	7	1	fouled	double	fadeaway_jumper	2	q
25.12.2011	stephencurry	o_cut	yes	6	2	open	single	jumper	1	i
25.12.2011	chrispaul	spot_up_or_iso	yes	8	4	contested	single	jumper	1	o
25.12.2011	chrispaul	spot_up_or_iso	yes	2	4	contested	single	jumper	1	i
25.12.2011	stephencurry	spot_up_or_iso	no	22	0	contested	single	jumper	1	d
25.12.2011	stephencurry	transition	no	14	4	contested	single	jumper	1	i
25.12.2011	blakegriffin	post_up	no	7	1	contested	single	layup	1	q
25.12.2011	blakegriffin	o_rebound	no	24	0	contested	double	r_hook	2	t
25.12.2011	chrispaul	spot_up_or_iso	yes	8	4	contested	single	jumper	1	h
25.12.2011	blakegriffin	o_screen_set_on_ball	yes	6	0	open	single	jumper	1	i
25.12.2011	stephencurry	o_cut	no	5	1	altered	single	jumper	1	j
25.12.2011	blakegriffin	o_screen_set_on_ball	yes	7	2	contested	double	r_hook	2	t
25.12.2011	blakegriffin	o_cut	no	5	1	fouled	double	layup	2	u
25.12.2011	lebronjames	o_screen_received_off_ball	yes	13	0	pressured	single	reverse_layup	1	v
25.12.2011	chrisbosh	o_screen_set_on_ball	no	11	0	contested	single	jumper	1	j
25.12.2011	dwyanewade	steal_loose_ball	yes	21	2	open	single	dunk	1	u
25.12.2011	chrisbosh	spot_up_or_iso	no	2	0	guarded	single	jumper	1	i
25.12.2011	dwyanewade	post_up	yes	7	1	altered	single	reverse_layup	1	t
25.12.2011	lebronjames	transition	yes	20	0	open	single	dunk	1	u
25.12.2011	dwyanewade	spot_up_or_iso	no	7	1	fouled	single	reverse_layup	1	u
25.12.2011	dwyanewade	o_screen_received_off_ball	no	15	2	contested	single	jumper	1	i
25.12.2011	dwyanewade	spot_up_or_iso	yes	17	4	pressured	single	r_hook	1	t
25.12.2011	lebronjames	post_up	yes	11	0	contested	single	l_hook	1	v
25.12.2011	lebronjames	o_rebound	no	23	0	contested	double	layup	2	u
25.12.2011	lebronjames	o_screen_set_on_ball	no	4	1	contested	single	jumper	1	h
25.12.2011	lebronjames	transition	no	18	4	fouled	double	layup	2	u
25.12.2011	lebronjames	transition	no	3	4	pressured	single	layup	1	t
25.12.2011	dwyanewade	o_cut	yes	16	2	pressured	single	dunk	1	u
25.12.2011	chrisbosh	spot_up_or_iso	no	16	0	pressured	single	jumper	1	i
25.12.2011	dwyanewade	o_cut	yes	6	2	contested	single	jumper	1	o
25.12.2011	chrisbosh	spot_up_or_iso	no	13	0	contested	single	jumper	1	o
25.12.2011	chrisbosh	transition	yes	19	0	contested	double	dunk	2	u
25.12.2011	chrisbosh	post_up	yes	9	2	contested	single	l_hook	1	q
25.12.2011	lebronjames	spot_up_or_iso	no	13	2	contested	double	layup	2	t
25.12.2011	lebronjames	o_cut	no	12	1	contested	double	fadeaway_jumper	2	q
25.12.2011	lebronjames	post_up	yes	9	0	contested	single	jumper	1	q
25.12.2011	dwyanewade	steal_loose_ball	no	20	4	altered	single	layup	1	u
25.12.2011	dwyanewade	transition	no	23	0	pressured	single	layup	1	v
25.12.2011	lebronjames	spot_up_or_iso	yes	6	0	guarded	single	jumper	1	j
25.12.2011	dwyanewade	spot_up_or_iso	no	11	1	contested	single	jumper	1	i
25.12.2011	dwyanewade	post_up	yes	11	1	contested	single	layup	1	v
25.12.2011	dwyanewade	transition	yes	21	0	open	single	layup	1	u
25.12.2011	lebronjames	post_up	yes	16	4	contested	single	fadeaway_jumper	1	g
25.12.2011	lebronjames	post_up	yes	19	4	contested	single	fadeaway_jumper	1	g
25.12.2011	dwyanewade	transition	yes	19	0	open	single	dunk	1	u
25.12.2011	dwyanewade	o_screen_received_off_ball	yes	13	0	contested	single	jumper	1	j
25.12.2011	mariochalmers	o_screen_received_off_ball	yes	6	4	pressured	single	layup	1	u
25.12.2011	lebronjames	post_up	no	8	1	contested	single	fadeaway_jumper	1	k
25.12.2011	dwyanewade	spot_up_or_iso	no	2	4	contested	double	floater	2	q
25.12.2011	lebronjames	post_up	yes	5	0	contested	double	jumper	2	h
25.12.2011	lebronjames	post_up	no	16	1	contested	single	layup	1	t
25.12.2011	lebronjames	spot_up_or_iso	no	11	2	contested	single	jumper	1	k
25.12.2011	lebronjames	transition	yes	5	4	contested	single	jumper	1	h
25.12.2011	lebronjames	post_up	no	15	2	contested	single	fadeaway_jumper	1	j
25.12.2011	dwyanewade	o_screen_received_off_ball	no	15	4	contested	single	jumper	1	i
25.12.2011	dwyanewade	post_up	no	9	2	contested	double	r_hook	2	v
25.12.2011	dwyanewade	steal_loose_ball	no	9	2	contested	single	floater	1	u
25.12.2011	dwyanewade	spot_up_or_iso	no	4	3	fouled	double	fadeaway_jumper	2	q
25.12.2011	lebronjames	transition	yes	16	4	contested	double	layup	2	t
25.12.2011	dwyanewade	post_up	yes	15	1	contested	double	r_hook	2	t
25.12.2011	lebronjames	o_cut	no	11	0	contested	double	layup	2	v
25.12.2011	lebronjames	transition	no	10	4	contested	single	fadeaway_jumper	1	i
25.12.2011	dwyanewade	o_screen_received_off_ball	no	11	0	contested	single	jumper	1	j
25.12.2011	kevindurant	o_cut	yes	9	1	pressured	single	fadeaway_jumper	1	p
25.12.2011	russellwestbrook	transition	no	15	4	pressured	single	turnaround_fadeaway_r	1	q
25.12.2011	kevindurant	o_screen_received_off_ball	no	16	1	contested	single	turnaround_jumper_r	1	t
25.12.2011	russellwestbrook	transition	yes	17	4	pressured	single	layup	1	u
25.12.2011	kevindurant	spot_up_or_iso	no	15	0	contested	single	jumper	1	h
25.12.2011	kevindurant	transition	yes	21	0	pressured	single	dunk	1	s
25.12.2011	russellwestbrook	transition	no	19	4	pressured	single	jumper	1	d
25.12.2011	kevindurant	spot_up_or_iso	no	10	0	contested	single	jumper	1	a
25.12.2011	russellwestbrook	spot_up_or_iso	no	20	1	contested	triple_plus	jumper	3	v
25.12.2011	jamesharden	o_screen_received_off_ball	no	8	2	contested	triple_plus	floater	3	u
25.12.2011	jamesharden	o_screen_received_off_ball	no	2	0	fouled	single	jumper	1	a
25.12.2011	kevindurant	transition	yes	19	0	guarded	single	jumper	1	n
25.12.2011	jamesharden	o_cut	no	13	1	contested	single	jumper	1	j
25.12.2011	jamesharden	transition	no	19	4	contested	double	layup	2	u
25.12.2011	kevindurant	transition	yes	18	0	contested	single	jumper	1	d
25.12.2011	kevindurant	o_screen_received_off_ball	no	11	4	contested	single	fadeaway_jumper	1	q
25.12.2011	jamesharden	spot_up_or_iso	no	14	1	contested	single	jumper	1	j
25.12.2011	russellwestbrook	o_cut	no	16	0	contested	double	layup	2	t
25.12.2011	russellwestbrook	o_screen_set_on_ball	no	9	3	open	single	jumper	1	j
25.12.2011	kevindurant	post_up	yes	18	1	contested	double	fadeaway_jumper	2	u
25.12.2011	kevindurant	o_screen_set_on_ball	no	14	2	contested	double	floater	2	t
25.12.2011	jamesharden	o_cut	yes	4	0	contested	single	layup	1	v
25.12.2011	russellwestbrook	post_up	yes	12	4	fouled	single	turnaround_jumper_r	1	q
25.12.2011	kevindurant	spot_up_or_iso	no	3	1	contested	single	jumper	1	c
25.12.2011	kevindurant	post_up	yes	14	1	contested	double	layup	2	t
25.12.2011	russellwestbrook	spot_up_or_iso	no	7	4	block_to_shooters_team	double	layup	2	t
25.12.2011	kevindurant	transition	no	9	4	contested	double	jumper	2	i
25.12.2011	kevindurant	transition	no	20	0	open	single	jumper	1	k
25.12.2011	russellwestbrook	spot_up_or_iso	no	7	1	open	single	jumper	1	h
25.12.2011	kevindurant	d_rebound	no	20	4	fouled	double	layup	2	u
25.12.2011	jamesharden	o_screen_received_off_ball	yes	11	0	open	single	jumper	1	a
25.12.2011	jamesharden	spot_up_or_iso	yes	18	4	guarded	single	jumper	1	j
25.12.2011	jamesharden	o_cut	yes	2	0	contested	double	reverse_layup	2	u
25.12.2011	jamesharden	spot_up_or_iso	no	5	1	pressured	single	jumper	1	d
25.12.2011	jamesharden	spot_up_or_iso	no	19	0	contested	single	jumper	1	d
25.12.2011	jamesharden	transition	no	6	4	pressured	single	jumper	1	i
25.12.2011	russellwestbrook	spot_up_or_iso	no	9	4	open	single	jumper	1	o
25.12.2011	russellwestbrook	o_rebound	yes	19	0	open	single	tip	1	u
25.12.2011	jamesharden	transition	no	20	4	contested	double	layup	2	v
25.12.2011	kevindurant	o_screen_received_off_ball	yes	9	1	guarded	single	fadeaway_jumper	1	q
25.12.2011	russellwestbrook	spot_up_or_iso	yes	14	3	goal_tending	single	layup	1	v
25.12.2011	jamesharden	o_screen_received_off_ball	no	7	1	contested	double	floater	2	u
25.12.2011	kevindurant	post_up	yes	9	4	contested	single	jumper	1	b
25.12.2011	kevindurant	o_screen_received_off_ball	no	2	4	fouled	double	jumper	2	u
25.12.2011	kevindurant	o_screen_received_off_ball	no	2	4	fouled	double	jumper	2	u
26.12.2011	mikeconley	steal_loose_ball	no	20	4	altered	single	layup	1	u
26.12.2011	timduncan	o_screen_set_on_ball	yes	5	0	contested	single	jumper	1	i
26.12.2011	rudygay	spot_up_or_iso	no	9	3	guarded	single	jumper	1	j
26.12.2011	timduncan	o_screen_set_on_ball	yes	9	0	contested	single	jumper	1	j
26.12.2011	marcgasol	o_screen_set_on_ball	yes	17	0	guarded	single	jumper	1	i
26.12.2011	rudygay	o_screen_received_off_ball	no	17	2	contested	single	jumper	1	i
26.12.2011	tonyparker	spot_up_or_iso	no	9	4	open	single	jumper	1	h
26.12.2011	tonyparker	o_screen_received_off_ball	no	13	2	block_to_shooters_team	single	layup	1	v
26.12.2011	zachrandolph	o_cut	no	16	0	contested	single	jumper	1	j
26.12.2011	mikeconley	spot_up_or_iso	yes	17	4	altered	single	layup	1	u
26.12.2011	zachrandolph	post_up	no	11	1	contested	single	turnaround_fadeaway_l	1	g
26.12.2011	rudygay	spot_up_or_iso	no	1	1	guarded	single	fadeaway_jumper	1	j
26.12.2011	mikeconley	spot_up_or_iso	no	18	4	fouled	single	layup	1	u
26.12.2011	tonyparker	o_screen_set_on_ball	yes	12	4	contested	single	layup	1	t
26.12.2011	zachrandolph	post_up	no	11	2	fouled	double	fadeaway_jumper	2	v
26.12.2011	zachrandolph	post_up	yes	8	1	pressured	single	jumper	1	t
26.12.2011	mikeconley	transition	yes	19	0	open	single	jumper	1	a
26.12.2011	marcgasol	o_screen_set_on_ball	yes	10	0	pressured	single	jumper	1	j
26.12.2011	mikeconley	o_cut	yes	6	4	contested	single	jumper	1	h
26.12.2011	tonyparker	o_cut	yes	13	2	pressured	single	jumper	1	i
26.12.2011	tonyparker	o_cut	yes	16	0	pressured	single	layup	1	t
26.12.2011	mikeconley	o_screen_received_off_ball	no	14	2	contested	double	floater	2	i
26.12.2011	mikeconley	spot_up_or_iso	no	17	4	contested	single	layup	1	v
26.12.2011	zachrandolph	steal_loose_ball	no	22	1	fouled	double	layup	2	t
26.12.2011	tonyparker	o_screen_set_on_ball	no	13	4	contested	single	floater	1	t
26.12.2011	tonyparker	spot_up_or_iso	no	14	0	open	single	jumper	1	c
26.12.2011	rudygay	spot_up_or_iso	no	12	2	contested	single	jumper	1	i
26.12.2011	tonyparker	transition	no	19	2	fouled	double	reverse_layup	2	u
26.12.2011	tonyparker	o_rebound	no	23	0	contested	single	layup	1	u
26.12.2011	tonyparker	transition	no	19	0	altered	single	layup	1	u
26.12.2011	zachrandolph	post_up	no	8	1	altered	single	jumper	1	t
26.12.2011	tonyparker	o_screen_set_on_ball	yes	15	2	contested	single	reverse_layup	1	u
26.12.2011	zachrandolph	o_rebound	no	12	0	fouled	double	layup	2	u
26.12.2011	timduncan	steal_loose_ball	no	10	0	altered	single	jumper	1	t
26.12.2011	timduncan	o_rebound	yes	24	0	guarded	single	layup	1	u
26.12.2011	timduncan	o_rebound	yes	24	0	guarded	single	layup	1	v
26.12.2011	marcgasol	post_up	no	8	1	block_to_shooters_team	double	layup	2	v
26.12.2011	tonyparker	transition	yes	12	2	pressured	single	reverse_layup	1	u
26.12.2011	tonyparker	steal_loose_ball	no	11	2	pressured	single	jumper	1	p
26.12.2011	tonyparker	o_cut	no	5	4	contested	single	jumper	1	p
26.12.2011	rudygay	spot_up_or_iso	yes	12	4	contested	single	layup	1	j
26.12.2011	mikeconley	spot_up_or_iso	no	12	4	contested	single	r_hook	1	v
26.12.2011	mikeconley	o_screen_set_on_ball	yes	17	4	altered	single	layup	1	u
26.12.2011	tonyparker	o_cut	no	12	2	contested	single	jumper	1	g
26.12.2011	timduncan	o_screen_set_on_ball	yes	9	0	contested	single	layup	1	t
26.12.2011	mikeconley	o_cut	no	6	4	contested	single	jumper	1	k
26.12.2011	zachrandolph	o_rebound	yes	23	0	contested	single	layup	1	u
26.12.2011	zachrandolph	o_screen_received_off_ball	yes	14	1	guarded	single	jumper	1	i
26.12.2011	mikeconley	spot_up_or_iso	no	7	4	contested	single	jumper	1	o
26.12.2011	tonyparker	o_cut	yes	6	2	guarded	single	jumper	1	k
26.12.2011	timduncan	o_cut	no	9	0	contested	single	jumper	1	h
26.12.2011	zachrandolph	spot_up_or_iso	no	19	1	contested	single	floater	1	v
27.12.2011	chrisbosh	o_screen_received_off_ball	yes	12	2	contested	double	layup	2	u
27.12.2011	kevingarnett	spot_up_or_iso	yes	4	2	contested	single	jumper	1	g
27.12.2011	chrisbosh	post_up	no	9	0	contested	single	jumper	1	q
27.12.2011	mariochalmers	o_screen_set_off_ball	yes	16	0	guarded	single	jumper	1	b
27.12.2011	rajonrondo	transition	no	12	4	open	single	jumper	1	i
27.12.2011	dwyanewade	spot_up_or_iso	yes	6	4	guarded	single	r_hook	1	u
27.12.2011	chrisbosh	o_cut	no	17	2	fouled	single	layup	1	u
27.12.2011	lebronjames	steal_loose_ball	yes	21	3	pressured	single	dunk	1	u
27.12.2011	dwyanewade	spot_up_or_iso	no	14	2	fouled	double	reverse_layup	2	u
27.12.2011	chrisbosh	spot_up_or_iso	yes	17	0	open	single	jumper	1	c
27.12.2011	dwyanewade	spot_up_or_iso	no	10	1	guarded	single	jumper	1	n
27.12.2011	rajonrondo	transition	yes	16	4	contested	single	floater	1	t
27.12.2011	rajonrondo	transition	yes	20	4	contested	single	layup	1	u
27.12.2011	rajonrondo	transition	no	15	4	block_to_shooters_team	single	r_hook	1	t
27.12.2011	rajonrondo	transition	yes	21	1	contested	single	layup	1	t
27.12.2011	lebronjames	spot_up_or_iso	no	8	1	contested	single	jumper	1	g
27.12.2011	lebronjames	transition	no	2	4	contested	double	fadeaway_jumper	2	v
27.12.2011	rajonrondo	spot_up_or_iso	no	8	4	contested	single	r_hook	1	t
27.12.2011	kevingarnett	o_screen_set_on_ball	no	10	0	contested	single	jumper	1	i
27.12.2011	rajonrondo	transition	no	20	1	pressured	single	layup	1	t
27.12.2011	dwyanewade	o_screen_received_off_ball	no	13	0	fouled	single	jumper	1	p
27.12.2011	kevingarnett	post_up	yes	22	0	open	single	turnaround_fadeaway_r	1	q
27.12.2011	chrisbosh	transition	yes	20	1	pressured	single	dunk	1	u
27.12.2011	rajonrondo	spot_up_or_iso	no	18	2	fouled	single	layup	1	t
27.12.2011	chrisbosh	post_up	no	5	0	contested	single	fadeaway_jumper	1	o
27.12.2011	lebronjames	post_up	no	12	1	contested	double	floater	2	v
27.12.2011	lebronjames	post_up	yes	4	4	contested	single	jumper	1	i
27.12.2011	lebronjames	o_rebound	yes	19	0	pressured	single	layup	1	u
27.12.2011	dwyanewade	transition	no	20	0	guarded	single	layup	1	t
27.12.2011	kevingarnett	transition	no	19	1	contested	single	jumper	1	i
27.12.2011	lebronjames	transition	yes	19	0	pressured	double	layup	2	t
27.12.2011	kevingarnett	post_up	yes	15	0	pressured	single	reverse_layup	1	u
27.12.2011	dwyanewade	transition	no	21	0	fouled	single	layup	1	t
27.12.2011	rajonrondo	spot_up_or_iso	no	4	2	pressured	single	r_hook	1	t
27.12.2011	chrisbosh	o_screen_set_on_ball	yes	5	0	guarded	single	layup	1	u
27.12.2011	rajonrondo	transition	no	1	4	contested	double	jumper	2	g
27.12.2011	chrisbosh	o_screen_set_on_ball	no	11	1	block_to_blockers_team	double	layup	2	u
27.12.2011	kevingarnett	post_up	no	14	1	contested	single	reverse_layup	1	u
27.12.2011	rajonrondo	transition	no	20	3	block_to_blockers_team	single	layup	1	v
27.12.2011	rajonrondo	transition	yes	21	0	contested	single	layup	1	u
27.12.2011	lebronjames	post_up	no	11	2	fouled	triple_plus	layup	3	u
27.12.2011	kevingarnett	post_up	yes	14	1	contested	single	r_hook	1	u
27.12.2011	chrisbosh	o_cut	yes	16	0	pressured	double	layup	2	u
27.12.2011	dwyanewade	spot_up_or_iso	yes	7	3	contested	double	layup	2	v
27.12.2011	rajonrondo	o_screen_set_on_ball	yes	2	4	contested	single	jumper	1	c
27.12.2011	chrisbosh	o_cut	yes	13	0	contested	single	layup	1	v
27.12.2011	dwyanewade	spot_up_or_iso	yes	15	4	contested	single	reverse_layup	1	v
27.12.2011	kevingarnett	post_up	no	10	1	contested	single	fadeaway_jumper	1	u
27.12.2011	lebronjames	transition	yes	19	1	contested	single	jumper	1	j
27.12.2011	lebronjames	transition	yes	20	0	pressured	single	dunk	1	u
27.12.2011	rajonrondo	spot_up_or_iso	no	1	3	contested	single	jumper	1	a
27.12.2011	lebronjames	d_rebound	yes	19	4	contested	single	jumper	1	i
27.12.2011	lebronjames	transition	no	19	3	contested	single	jumper	1	h
27.12.2011	chrisbosh	post_up	yes	3	2	pressured	single	layup	1	u
27.12.2011	dwyanewade	o_cut	yes	17	1	contested	single	turnaround_fadeaway_r	1	q
27.12.2011	rajonrondo	transition	yes	20	2	contested	double	reverse_layup	2	u
27.12.2011	lebronjames	o_cut	no	9	0	contested	single	fadeaway_jumper	1	v
27.12.2011	kevingarnett	post_up	no	18	1	contested	single	turnaround_fadeaway_l	1	v
27.12.2011	rajonrondo	post_up	no	5	2	contested	double	r_hook	2	t
27.12.2011	chrisbosh	transition	no	20	0	fouled	single	layup	1	t
27.12.2011	rajonrondo	spot_up_or_iso	no	4	0	contested	single	jumper	1	d
27.12.2011	dwyanewade	spot_up_or_iso	yes	15	1	contested	double	layup	2	t
27.12.2011	chrisbosh	post_up	yes	12	0	pressured	single	layup	1	v
27.12.2011	kevingarnett	o_screen_set_on_ball	yes	9	0	contested	single	r_hook	1	v
27.12.2011	lebronjames	spot_up_or_iso	no	15	0	contested	single	jumper	1	g
27.12.2011	rajonrondo	transition	yes	16	4	contested	double	floater	2	u
27.12.2011	lebronjames	spot_up_or_iso	yes	15	1	contested	double	layup	2	t
27.12.2011	dwyanewade	spot_up_or_iso	no	14	1	contested	single	layup	1	t
27.12.2011	dwyanewade	spot_up_or_iso	no	9	1	contested	single	fadeaway_jumper	1	l
27.12.2011	dwyanewade	spot_up_or_iso	no	12	2	contested	single	fadeaway_jumper	1	q
27.12.2011	dwyanewade	spot_up_or_iso	no	8	4	pressured	single	fadeaway_jumper	1	i
27.12.2011	rajonrondo	transition	no	5	3	guarded	single	jumper	1	i
18.01.2012	kevingarnett	post_up	no	10	1	fouled	single	jumper	1	t
18.01.2012	kevingarnett	post_up	no	10	1	contested	single	fadeaway_jumper	1	q
18.01.2012	paulpierce	spot_up_or_iso	no	18	0	contested	single	jumper	1	c
18.01.2012	paulpierce	transition	no	17	4	pressured	single	layup	1	u
27.01.2012	chrisbosh	o_screen_received_off_ball	no	11	0	contested	single	jumper	1	n
27.01.2012	lebronjames	transition	yes	15	3	pressured	single	dunk	1	v
27.01.2012	dwyanewade	transition	no	20	1	block_to_shooters_team	double	layup	2	v
27.01.2012	lebronjames	post_up	no	17	0	fouled	single	layup	1	t
27.01.2012	lebronjames	transition	yes	20	0	guarded	single	dunk	1	t
27.01.2012	mariochalmers	spot_up_or_iso	no	16	0	open	single	jumper	1	c
27.01.2012	chrisbosh	o_rebound	no	23	1	guarded	double	jumper	2	t
27.01.2012	dwyanewade	o_cut	yes	12	0	pressured	double	reverse_dunk	2	t
27.01.2012	dwyanewade	post_up	no	19	3	contested	single	turnaround_fadeaway_r	1	q
27.01.2012	chrisbosh	steal_loose_ball	yes	9	0	open	single	jumper	1	j
27.01.2012	dwyanewade	o_screen_set_on_ball	yes	15	0	open	single	dunk	1	u
27.01.2012	lebronjames	spot_up_or_iso	yes	5	1	contested	single	jumper	1	j
27.01.2012	lebronjames	transition	no	10	4	pressured	single	turnaround_fadeaway_l	1	q
27.01.2012	chrisbosh	spot_up_or_iso	no	13	0	contested	single	jumper	1	p
27.01.2012	chrisbosh	post_up	no	14	2	fouled	double	l_hook	2	u
27.01.2012	mariochalmers	o_screen_set_on_ball	yes	6	2	pressured	single	reverse_layup	1	t
27.01.2012	chrisbosh	spot_up_or_iso	no	10	0	contested	single	jumper	1	j
27.01.2012	mariochalmers	d_rebound	no	20	4	altered	single	layup	1	u
27.01.2012	chrisbosh	transition	yes	21	0	open	single	layup	1	u
27.01.2012	dwyanewade	o_screen_received_off_ball	yes	11	4	contested	double	layup	2	v
27.01.2012	dwyanewade	transition	no	20	3	fouled	single	jumper	1	j
27.01.2012	dwyanewade	steal_loose_ball	no	21	3	fouled	single	layup	1	v
27.01.2012	lebronjames	transition	yes	21	0	open	single	dunk	1	u
27.01.2012	lebronjames	o_cut	yes	14	0	pressured	single	dunk	1	v
27.01.2012	dwyanewade	post_up	yes	10	2	contested	single	turnaround_fadeaway_r	1	q
27.01.2012	lebronjames	transition	no	2	4	contested	single	jumper	1	c
27.01.2012	dwyanewade	transition	no	20	0	contested	triple_plus	dunk	3	v
27.01.2012	lebronjames	spot_up_or_iso	yes	5	3	contested	single	jumper	1	i
27.01.2012	chrisbosh	post_up	no	11	0	contested	single	jumper	1	k
27.01.2012	chrisbosh	o_cut	no	10	0	open	single	jumper	1	g
27.01.2012	chrisbosh	spot_up_or_iso	no	13	0	contested	double	jumper	2	i
27.01.2012	lebronjames	spot_up_or_iso	no	14	1	contested	single	jumper	1	j
27.01.2012	mariochalmers	o_cut	no	10	0	contested	single	jumper	1	d
27.01.2012	dwyanewade	steal_loose_ball	yes	22	3	open	single	dunk	1	u
27.01.2012	chrisbosh	transition	no	20	0	fouled	single	layup	1	v
27.01.2012	chrisbosh	o_screen_set_on_ball	no	3	0	pressured	single	jumper	1	i
27.01.2012	lebronjames	o_cut	no	10	1	contested	single	fadeaway_jumper	1	g
27.01.2012	chrisbosh	spot_up_or_iso	no	12	0	pressured	single	jumper	1	i
27.01.2012	dwyanewade	transition	no	19	1	guarded	single	layup	1	u
27.01.2012	chrisbosh	o_cut	no	11	4	contested	double	layup	2	u
27.01.2012	lebronjames	spot_up_or_iso	yes	3	3	pressured	single	layup	1	v
27.01.2012	lebronjames	post_up	no	5	2	block_to_blockers_team	single	turnaround_fadeaway_l	1	u
27.01.2012	lebronjames	spot_up_or_iso	no	6	0	contested	single	jumper	1	a
27.01.2012	dwyanewade	o_screen_received_off_ball	yes	13	4	contested	single	jumper	1	i
27.01.2012	dwyanewade	o_cut	no	12	4	pressured	triple_plus	floater	3	u
27.01.2012	dwyanewade	o_rebound	yes	24	0	pressured	triple_plus	tip	3	u
27.01.2012	chrisbosh	spot_up_or_iso	yes	11	0	open	single	jumper	1	i
27.01.2012	dwyanewade	o_cut	no	15	1	contested	double	fadeaway_jumper	2	q
27.01.2012	chrisbosh	o_cut	no	15	0	open	single	jumper	1	i
27.01.2012	lebronjames	post_up	no	11	1	fouled	double	layup	2	t
27.01.2012	dwyanewade	transition	yes	20	0	open	single	dunk	1	u
27.01.2012	lebronjames	o_cut	no	13	0	open	single	jumper	1	h
27.01.2012	lebronjames	transition	no	19	0	fouled	single	layup	1	v
27.01.2012	lebronjames	transition	yes	19	2	pressured	single	reverse_layup	1	u
27.01.2012	dwyanewade	post_up	no	8	1	contested	single	turnaround_fadeaway_r	1	q
27.01.2012	chrisbosh	spot_up_or_iso	no	9	0	contested	single	jumper	1	e
27.01.2012	lebronjames	transition	yes	3	4	contested	single	jumper	1	p
26.03.2012	blakegriffin	post_up	yes	18	0	pressured	double	r_hook	2	t
26.03.2012	chrispaul	spot_up_or_iso	yes	19	1	open	single	jumper	1	i
26.03.2012	chrispaul	transition	yes	19	4	guarded	single	jumper	1	i
26.03.2012	blakegriffin	post_up	yes	6	1	pressured	double	layup	2	v
26.03.2012	chrispaul	post_up	no	7	0	pressured	single	fadeaway_jumper	1	o
26.03.2012	blakegriffin	transition	no	20	0	open	single	dunk	1	t
26.03.2012	blakegriffin	o_screen_set_on_ball	yes	10	1	fouled	single	layup	1	v
26.03.2012	chrispaul	spot_up_or_iso	yes	16	2	pressured	double	jumper	2	n
26.03.2012	blakegriffin	o_screen_set_on_ball	no	6	1	fouled	double	jumper	2	v
26.03.2012	blakegriffin	transition	yes	19	0	pressured	single	dunk	1	v
26.03.2012	blakegriffin	o_screen_set_on_ball	no	20	0	fouled	single	layup	1	t
26.03.2012	blakegriffin	o_screen_received_off_ball	no	10	1	pressured	single	r_hook	1	t
26.03.2012	blakegriffin	o_screen_set_on_ball	no	16	0	fouled	single	reverse_layup	1	u
26.03.2012	blakegriffin	o_screen_received_off_ball	yes	20	2	pressured	double	dunk	2	t
26.03.2012	chrispaul	spot_up_or_iso	no	4	2	pressured	single	floater	1	u
26.03.2012	chrispaul	o_cut	yes	8	2	contested	single	fadeaway_jumper	1	i
26.03.2012	chrispaul	spot_up_or_iso	yes	8	0	guarded	single	jumper	1	e
26.03.2012	blakegriffin	spot_up_or_iso	yes	20	2	altered	single	jumper	1	v
26.03.2012	blakegriffin	o_cut	yes	15	0	pressured	single	layup	1	v
26.03.2012	chrispaul	spot_up_or_iso	no	1	4	contested	double	fadeaway_jumper	2	n
26.03.2012	blakegriffin	post_up	yes	23	0	open	single	dunk	1	v
26.03.2012	blakegriffin	steal_loose_ball	no	6	0	fouled	single	jumper	1	u
26.03.2012	chrispaul	spot_up_or_iso	no	1	1	pressured	single	floater	1	i
26.03.2012	chrispaul	spot_up_or_iso	no	1	1	contested	single	fadeaway_jumper	1	d
29.03.2012	kevindurant	spot_up_or_iso	no	13	4	contested	double	reverse_layup	2	v
29.03.2012	kobebryant	spot_up_or_iso	yes	14	0	contested	single	jumper	1	g
29.03.2012	kevindurant	transition	no	17	4	guarded	double	jumper	2	i
29.03.2012	russellwestbrook	transition	yes	20	3	contested	single	jumper	1	o
29.03.2012	kobebryant	o_screen_received_off_ball	yes	12	1	pressured	single	fadeaway_jumper	1	j
29.03.2012	russellwestbrook	transition	yes	17	4	pressured	single	reverse_layup	1	t
29.03.2012	kevindurant	spot_up_or_iso	no	3	4	contested	double	turnaround_fadeaway_r	2	i
29.03.2012	russellwestbrook	spot_up_or_iso	no	15	4	open	single	jumper	1	p
29.03.2012	kobebryant	post_up	no	13	0	contested	single	fadeaway_jumper	1	g
29.03.2012	kevindurant	o_screen_received_off_ball	no	14	2	altered	double	layup	2	u
29.03.2012	kobebryant	o_screen_set_on_ball	no	15	0	pressured	single	layup	1	t
29.03.2012	russellwestbrook	o_cut	no	14	4	open	single	jumper	1	d
29.03.2012	russellwestbrook	transition	no	16	4	block_to_blockers_team	double	layup	2	v
29.03.2012	kobebryant	o_screen_received_off_ball	yes	11	0	guarded	single	floater	1	i
29.03.2012	kevindurant	o_screen_set_on_ball	no	13	0	open	single	jumper	1	h
29.03.2012	kobebryant	o_screen_received_off_ball	no	11	0	contested	single	fadeaway_jumper	1	k
29.03.2012	kevindurant	d_rebound	no	15	4	block_to_blockers_team	double	layup	2	v
29.03.2012	russellwestbrook	transition	no	15	4	contested	single	jumper	1	j
29.03.2012	jamesharden	o_screen_received_off_ball	yes	10	0	contested	single	jumper	1	d
29.03.2012	kobebryant	o_cut	no	11	4	pressured	single	jumper	1	n
29.03.2012	kevindurant	spot_up_or_iso	no	8	0	guarded	single	jumper	1	b
29.03.2012	russellwestbrook	o_cut	no	11	0	fouled	single	layup	1	u
29.03.2012	kevindurant	spot_up_or_iso	no	8	2	contested	double	floater	2	v
29.03.2012	kobebryant	post_up	no	15	4	contested	double	turnaround_fadeaway_r	2	k
29.03.2012	kevindurant	o_cut	yes	16	0	guarded	single	dunk	1	u
29.03.2012	kevindurant	o_cut	yes	16	0	guarded	single	dunk	1	u
29.03.2012	jamesharden	o_screen_received_off_ball	no	10	0	contested	single	jumper	1	d
29.03.2012	kobebryant	post_up	yes	3	4	contested	single	turnaround_fadeaway_r	1	n
29.03.2012	jamesharden	transition	no	3	4	contested	single	jumper	1	j
29.03.2012	jamesharden	spot_up_or_iso	yes	15	4	pressured	single	layup	1	u
29.03.2012	jamesharden	transition	no	20	4	contested	double	layup	2	v
29.03.2012	jamesharden	o_cut	no	10	2	contested	single	layup	1	t
29.03.2012	kobebryant	transition	no	21	1	fouled	double	jumper	2	v
29.03.2012	jamesharden	spot_up_or_iso	no	2	1	contested	single	jumper	1	j
29.03.2012	kevindurant	o_screen_received_off_ball	yes	12	0	contested	single	fadeaway_jumper	1	q
29.03.2012	kevindurant	post_up	no	3	2	contested	double	floater	2	v
29.03.2012	kevindurant	o_rebound	yes	24	0	contested	double	tip	2	u
29.03.2012	kevindurant	o_screen_received_off_ball	yes	12	4	contested	single	floater	1	u
29.03.2012	kobebryant	spot_up_or_iso	yes	2	0	contested	single	fadeaway_jumper	1	k
29.03.2012	russellwestbrook	o_cut	no	15	1	open	single	jumper	1	c
29.03.2012	russellwestbrook	transition	no	21	3	fouled	double	layup	2	u
29.03.2012	russellwestbrook	transition	no	19	4	block_to_blockers_team	single	layup	1	t
29.03.2012	russellwestbrook	transition	no	20	1	altered	single	layup	1	n
29.03.2012	kevindurant	o_rebound	no	24	0	contested	single	dunk	1	u
29.03.2012	kevindurant	o_rebound	no	22	1	contested	single	turnaround_fadeaway_r	1	g
29.03.2012	kevindurant	o_cut	yes	6	4	contested	single	floater	1	u
29.03.2012	kobebryant	o_cut	no	10	0	contested	double	r_hook	2	t
29.03.2012	russellwestbrook	post_up	yes	16	2	contested	double	layup	2	u
29.03.2012	kobebryant	transition	no	7	4	fouled	single	fadeaway_jumper	1	q
29.03.2012	russellwestbrook	spot_up_or_iso	no	9	3	contested	single	jumper	1	p
29.03.2012	kobebryant	o_screen_set_on_ball	no	5	0	contested	double	jumper	2	c
29.03.2012	kobebryant	spot_up_or_iso	no	3	1	pressured	double	floater	2	t
29.03.2012	russellwestbrook	transition	no	19	4	fouled	double	layup	2	u
29.03.2012	russellwestbrook	transition	yes	18	3	contested	double	layup	2	t
29.03.2012	kobebryant	o_cut	no	5	4	contested	single	fadeaway_jumper	1	j
29.03.2012	kevindurant	transition	yes	18	0	guarded	single	jumper	1	b
29.03.2012	russellwestbrook	post_up	no	11	4	contested	double	jumper	2	q
29.03.2012	kobebryant	steal_loose_ball	no	22	3	fouled	single	layup	1	v
29.03.2012	russellwestbrook	transition	yes	9	4	open	single	jumper	1	j
29.03.2012	russellwestbrook	transition	yes	12	4	contested	single	jumper	1	j
29.03.2012	kobebryant	o_screen_received_off_ball	no	15	0	pressured	single	jumper	1	h
29.03.2012	russellwestbrook	transition	no	12	4	pressured	single	jumper	1	c
29.03.2012	kobebryant	transition	no	14	4	fouled	double	layup	2	u
29.03.2012	russellwestbrook	transition	yes	9	4	contested	double	jumper	2	i
29.03.2012	russellwestbrook	transition	yes	11	4	contested	single	jumper	1	i
29.03.2012	kobebryant	post_up	no	4	3	contested	single	turnaround_fadeaway_r	1	t
29.03.2012	russellwestbrook	transition	no	9	4	contested	double	jumper	2	i
29.03.2012	kobebryant	o_screen_received_off_ball	no	7	4	contested	double	floater	2	n
29.03.2012	russellwestbrook	transition	no	18	4	fouled	single	floater	1	u
29.03.2012	russellwestbrook	transition	yes	1	3	contested	single	jumper	1	b
29.03.2012	kevindurant	steal_loose_ball	yes	7	0	contested	double	layup	2	v
29.03.2012	jamesharden	transition	no	19	0	fouled	single	layup	1	v
29.03.2012	russellwestbrook	spot_up_or_iso	no	8	4	contested	single	jumper	1	i
29.03.2012	russellwestbrook	o_cut	yes	12	0	open	single	dunk	1	v
29.03.2012	russellwestbrook	transition	yes	19	3	contested	double	layup	2	v
29.03.2012	kobebryant	post_up	no	8	1	contested	single	turnaround_fadeaway_r	1	k
29.03.2012	kevindurant	spot_up_or_iso	yes	11	4	contested	double	dunk	2	u
29.03.2012	kobebryant	o_cut	yes	5	4	contested	single	fadeaway_jumper	1	i
29.03.2012	jamesharden	transition	yes	12	4	contested	single	jumper	1	b
29.03.2012	jamesharden	transition	no	13	4	fouled	double	layup	2	v
29.03.2012	kobebryant	o_cut	no	15	1	contested	single	fadeaway_jumper	1	j
29.03.2012	kobebryant	o_screen_received_off_ball	no	12	0	contested	single	jumper	1	c
29.03.2012	jamesharden	transition	no	10	4	contested	single	reverse_layup	1	v
29.03.2012	russellwestbrook	transition	no	12	4	pressured	single	jumper	1	q
29.03.2012	kobebryant	post_up	no	8	4	contested	double	jumper	2	n
29.03.2012	russellwestbrook	transition	yes	19	4	contested	single	layup	1	u
29.03.2012	kevindurant	o_screen_received_off_ball	yes	9	0	contested	single	fadeaway_jumper	1	i
29.03.2012	russellwestbrook	o_cut	no	5	4	contested	single	jumper	1	q
29.03.2012	kevindurant	o_screen_received_off_ball	no	9	2	contested	single	jumper	1	i
29.03.2012	kobebryant	transition	no	17	4	block_to_shooters_team	double	jumper	2	n
29.03.2012	russellwestbrook	transition	yes	6	4	contested	single	jumper	1	j
29.03.2012	kevindurant	o_cut	yes	1	2	contested	triple_plus	floater	3	t
29.03.2012	kobebryant	o_screen_received_off_ball	no	18	1	contested	single	jumper	1	h
30.03.2012	chrispaul	transition	no	18	4	pressured	double	floater	2	u
30.03.2012	blakegriffin	o_rebound	no	6	4	contested	triple_plus	layup	3	v
30.03.2012	blakegriffin	o_rebound	no	22	1	contested	double	reverse_layup	2	t
30.03.2012	blakegriffin	transition	yes	20	0	guarded	single	dunk	1	u
30.03.2012	blakegriffin	o_screen_set_on_ball	yes	13	0	contested	single	jumper	1	j
30.03.2012	blakegriffin	transition	no	20	1	fouled	double	layup	2	u
30.03.2012	blakegriffin	o_screen_set_on_ball	yes	17	0	pressured	double	dunk	2	u
30.03.2012	chrispaul	spot_up_or_iso	yes	6	4	pressured	single	layup	1	v
30.03.2012	chrispaul	transition	no	5	4	contested	single	fadeaway_jumper	1	i
30.03.2012	chrispaul	transition	yes	18	4	open	single	jumper	1	p
30.03.2012	blakegriffin	spot_up_or_iso	no	14	0	contested	single	jumper	1	i
30.03.2012	blakegriffin	o_cut	yes	14	1	pressured	triple_plus	dunk	3	v
30.03.2012	chrispaul	spot_up_or_iso	yes	6	2	contested	single	fadeaway_jumper	1	o
30.03.2012	blakegriffin	post_up	no	8	1	pressured	double	r_hook	2	u
30.03.2012	chrispaul	transition	yes	1	4	contested	triple_plus	reverse_layup	3	t
30.03.2012	blakegriffin	o_rebound	yes	24	0	pressured	triple_plus	tip	3	v
30.03.2012	chrispaul	spot_up_or_iso	yes	21	0	open	single	jumper	1	c
30.03.2012	blakegriffin	spot_up_or_iso	yes	8	1	pressured	double	dunk	2	v
30.03.2012	chrispaul	spot_up_or_iso	no	3	0	contested	single	jumper	1	c
30.03.2012	blakegriffin	transition	yes	20	0	guarded	double	dunk	2	t
30.03.2012	blakegriffin	o_cut	yes	4	0	pressured	double	layup	2	u
30.03.2012	blakegriffin	o_screen_set_on_ball	yes	13	1	pressured	single	layup	1	v
30.03.2012	chrispaul	transition	no	18	4	fouled	double	layup	2	u
30.03.2012	chrispaul	spot_up_or_iso	no	3	4	contested	triple_plus	fadeaway_jumper	3	t
30.03.2012	blakegriffin	post_up	no	1	3	contested	double	turnaround_fadeaway_r	2	n
30.03.2012	chrispaul	spot_up_or_iso	no	16	3	fouled	single	layup	1	t
30.03.2012	blakegriffin	post_up	no	15	2	fouled	double	layup	2	t
30.03.2012	blakegriffin	o_rebound	no	24	0	pressured	triple_plus	tip	3	t
30.03.2012	blakegriffin	o_cut	no	11	0	fouled	double	jumper	2	p
30.03.2012	chrispaul	transition	yes	10	4	contested	single	jumper	1	p
30.03.2012	chrispaul	transition	yes	17	4	pressured	double	jumper	2	u
30.03.2012	chrispaul	o_screen_received_off_ball	yes	6	4	contested	double	layup	2	t
31.03.2012	carmeloanthony	o_rebound	yes	20	0	pressured	single	dunk	1	u
31.03.2012	carmeloanthony	post_up	no	16	0	pressured	single	jumper	1	n
31.03.2012	carmeloanthony	o_cut	yes	9	0	pressured	single	layup	1	u
31.03.2012	carmeloanthony	post_up	no	11	1	contested	single	turnaround_fadeaway_r	1	i
31.03.2012	carmeloanthony	spot_up_or_iso	no	23	0	guarded	single	jumper	1	d
31.03.2012	carmeloanthony	post_up	no	5	1	altered	double	jumper	2	u
31.03.2012	carmeloanthony	spot_up_or_iso	no	23	0	contested	single	jumper	1	d
31.03.2012	jrsmith	o_rebound	yes	23	2	contested	single	jumper	1	e
31.03.2012	jrsmith	o_screen_set_on_ball	yes	2	4	pressured	single	jumper	1	g
31.03.2012	jrsmith	spot_up_or_iso	yes	2	4	contested	double	jumper	2	q
31.03.2012	carmeloanthony	transition	yes	18	0	altered	single	jumper	1	s
31.03.2012	carmeloanthony	post_up	no	6	1	pressured	single	turnaround_fadeaway_l	1	n
31.03.2012	carmeloanthony	post_up	yes	12	2	contested	single	dunk	1	v
31.03.2012	jrsmith	spot_up_or_iso	no	8	4	fouled	triple_plus	fadeaway_jumper	3	q
31.03.2012	jrsmith	o_rebound	no	23	0	guarded	single	jumper	1	e
31.03.2012	jrsmith	o_screen_set_on_ball	no	9	0	contested	single	jumper	1	j
31.03.2012	carmeloanthony	post_up	yes	10	1	pressured	double	fadeaway_jumper	2	n
31.03.2012	jrsmith	o_cut	no	1	4	contested	double	jumper	2	j
31.03.2012	jrsmith	spot_up_or_iso	no	12	4	contested	double	layup	2	v
31.03.2012	jrsmith	spot_up_or_iso	yes	12	3	contested	single	jumper	1	i
31.03.2012	jrsmith	spot_up_or_iso	no	14	0	contested	single	jumper	1	c
31.03.2012	jrsmith	spot_up_or_iso	yes	14	0	contested	single	jumper	1	d
31.03.2012	jrsmith	spot_up_or_iso	no	18	2	contested	single	jumper	1	b
31.03.2012	carmeloanthony	post_up	no	9	1	block_to_shooters_team	double	jumper	2	s
31.03.2012	carmeloanthony	o_rebound	no	8	0	fouled	double	jumper	2	u
31.03.2012	jrsmith	steal_loose_ball	yes	20	4	contested	single	layup	1	v
31.03.2012	carmeloanthony	spot_up_or_iso	no	8	4	contested	single	jumper	1	p
31.03.2012	carmeloanthony	post_up	yes	10	1	contested	double	jumper	2	g
31.03.2012	jrsmith	spot_up_or_iso	yes	7	0	contested	single	jumper	1	d
31.03.2012	carmeloanthony	o_cut	no	7	3	fouled	single	jumper	1	t
31.03.2012	jrsmith	steal_loose_ball	yes	21	3	pressured	single	dunk	1	t
01.04.2012	russellwestbrook	transition	yes	19	3	pressured	double	layup	2	t
01.04.2012	kevindurant	spot_up_or_iso	yes	11	4	contested	double	jumper	2	j
01.04.2012	kevindurant	o_screen_received_off_ball	yes	11	0	contested	single	fadeaway_jumper	1	q
01.04.2012	russellwestbrook	spot_up_or_iso	yes	19	4	open	single	jumper	1	j
01.04.2012	russellwestbrook	spot_up_or_iso	no	6	4	contested	single	jumper	1	b
01.04.2012	kevindurant	o_screen_set_on_ball	yes	8	0	pressured	single	jumper	1	h
01.04.2012	russellwestbrook	transition	yes	10	4	pressured	single	jumper	1	o
01.04.2012	kevindurant	spot_up_or_iso	no	7	1	fouled	double	jumper	2	j
01.04.2012	russellwestbrook	transition	yes	11	4	guarded	single	jumper	1	k
01.04.2012	russellwestbrook	transition	yes	14	4	contested	double	jumper	2	o
01.04.2012	russellwestbrook	o_cut	no	12	1	contested	single	jumper	1	i
01.04.2012	kevindurant	spot_up_or_iso	no	19	2	contested	double	floater	2	n
01.04.2012	kevindurant	o_screen_set_on_ball	no	9	1	contested	double	jumper	2	n
01.04.2012	russellwestbrook	transition	no	12	4	contested	double	jumper	2	q
01.04.2012	jamesharden	spot_up_or_iso	yes	4	0	contested	single	jumper	1	d
01.04.2012	jamesharden	spot_up_or_iso	yes	6	0	contested	single	jumper	1	g
01.04.2012	jamesharden	spot_up_or_iso	no	15	4	block_to_blockers_team	single	layup	1	v
01.04.2012	kevindurant	spot_up_or_iso	yes	11	2	contested	double	floater	2	u
01.04.2012	jamesharden	transition	no	20	4	altered	double	layup	2	v
01.04.2012	jamesharden	spot_up_or_iso	no	19	0	contested	single	jumper	1	a
01.04.2012	russellwestbrook	transition	no	9	4	fouled	single	layup	1	u
01.04.2012	russellwestbrook	transition	yes	21	1	open	single	dunk	1	v
01.04.2012	russellwestbrook	o_cut	no	14	4	fouled	single	jumper	1	i
01.04.2012	russellwestbrook	transition	no	14	4	contested	single	fadeaway_jumper	1	i
01.04.2012	russellwestbrook	spot_up_or_iso	no	16	2	contested	single	layup	1	v
01.04.2012	kevindurant	o_screen_received_off_ball	yes	6	1	contested	single	fadeaway_jumper	1	h
01.04.2012	kevindurant	o_screen_received_off_ball	yes	11	3	pressured	single	jumper	1	i
01.04.2012	russellwestbrook	post_up	yes	10	1	contested	single	jumper	1	q
01.04.2012	kevindurant	spot_up_or_iso	no	2	4	contested	single	fadeaway_jumper	1	p
01.04.2012	russellwestbrook	transition	yes	17	4	contested	single	jumper	1	h
01.04.2012	kevindurant	o_cut	yes	6	2	contested	double	jumper	2	i
01.04.2012	kevindurant	o_cut	yes	12	0	pressured	single	layup	1	t
01.04.2012	russellwestbrook	post_up	no	16	4	pressured	double	turnaround_fadeaway_l	2	n
01.04.2012	russellwestbrook	o_cut	no	19	0	fouled	single	dunk	1	t
01.04.2012	russellwestbrook	o_cut	yes	12	1	open	single	jumper	1	d
01.04.2012	kevindurant	o_screen_received_off_ball	yes	13	0	contested	single	jumper	1	d
01.04.2012	kevindurant	transition	yes	20	0	guarded	single	dunk	1	v
01.04.2012	russellwestbrook	o_screen_received_off_ball	no	4	4	contested	double	fadeaway_jumper	2	i
01.04.2012	kevindurant	post_up	no	4	4	contested	single	jumper	1	u
01.04.2012	jamesharden	spot_up_or_iso	no	11	0	contested	single	jumper	1	b
01.04.2012	russellwestbrook	o_screen_received_off_ball	no	15	3	pressured	double	jumper	2	h
01.04.2012	russellwestbrook	spot_up_or_iso	yes	13	1	contested	single	dunk	1	u
01.04.2012	kevindurant	o_screen_set_on_ball	yes	15	0	pressured	double	jumper	2	c
01.04.2012	kevindurant	transition	no	4	4	contested	double	floater	2	u
01.04.2012	jamesharden	transition	no	10	4	fouled	single	layup	1	v
01.04.2012	kevingarnett	spot_up_or_iso	yes	8	0	contested	single	jumper	1	g
01.04.2012	chrisbosh	o_screen_received_off_ball	no	7	0	pressured	single	jumper	1	g
01.04.2012	chrisbosh	o_cut	no	8	0	contested	single	jumper	1	k
01.04.2012	lebronjames	spot_up_or_iso	no	12	1	contested	single	jumper	1	g
01.04.2012	paulpierce	spot_up_or_iso	no	22	0	contested	single	jumper	1	b
01.04.2012	rajonrondo	o_rebound	no	21	1	fouled	double	layup	2	t
01.04.2012	lebronjames	o_cut	no	7	0	pressured	single	dunk	1	u
01.04.2012	dwyanewade	post_up	no	12	2	pressured	single	turnaround_fadeaway_l	1	n
01.04.2012	rajonrondo	spot_up_or_iso	yes	12	4	pressured	double	layup	2	v
01.04.2012	mariochalmers	o_cut	no	6	3	pressured	double	reverse_layup	2	v
01.04.2012	rajonrondo	transition	yes	19	4	contested	double	layup	2	t
01.04.2012	chrisbosh	o_screen_set_on_ball	no	11	2	pressured	double	l_hook	2	q
01.04.2012	rajonrondo	transition	yes	18	4	contested	single	layup	1	t
01.04.2012	lebronjames	spot_up_or_iso	no	3	2	contested	single	fadeaway_jumper	1	j
01.04.2012	chrisbosh	post_up	no	11	3	contested	single	turnaround_fadeaway_l	1	n
01.04.2012	paulpierce	o_screen_received_off_ball	yes	16	0	contested	double	jumper	2	i
01.04.2012	mariochalmers	o_cut	yes	6	2	contested	single	floater	1	i
01.04.2012	paulpierce	post_up	no	10	1	contested	single	fadeaway_jumper	1	f
01.04.2012	chrisbosh	o_screen_set_on_ball	no	9	0	pressured	single	l_hook	1	v
01.04.2012	lebronjames	transition	yes	21	0	guarded	single	dunk	1	u
01.04.2012	rajonrondo	o_screen_received_off_ball	yes	3	0	pressured	single	jumper	1	b
01.04.2012	lebronjames	o_screen_received_off_ball	yes	16	1	contested	single	layup	1	v
01.04.2012	paulpierce	spot_up_or_iso	no	13	3	block_to_blockers_team	single	layup	1	v
01.04.2012	lebronjames	o_cut	no	18	0	guarded	single	layup	1	t
01.04.2012	paulpierce	spot_up_or_iso	yes	13	0	pressured	single	jumper	1	e
01.04.2012	lebronjames	spot_up_or_iso	yes	7	2	contested	single	jumper	1	p
01.04.2012	dwyanewade	transition	no	18	4	pressured	single	jumper	1	b
01.04.2012	rajonrondo	spot_up_or_iso	no	2	4	contested	single	fadeaway_jumper	1	a
01.04.2012	dwyanewade	d_rebound	no	18	4	contested	single	layup	1	t
01.04.2012	dwyanewade	transition	yes	18	3	pressured	single	fadeaway_jumper	1	v
01.04.2012	paulpierce	o_screen_received_off_ball	yes	14	0	contested	single	jumper	1	j
01.04.2012	paulpierce	o_cut	no	6	0	fouled	double	layup	2	v
01.04.2012	chrisbosh	o_rebound	no	23	1	block_to_blockers_team	double	jumper	2	v
01.04.2012	kevingarnett	post_up	no	7	3	contested	single	fadeaway_jumper	1	i
01.04.2012	lebronjames	o_cut	yes	2	2	contested	single	fadeaway_jumper	1	p
01.04.2012	dwyanewade	post_up	no	6	2	contested	single	l_hook	1	q
01.04.2012	dwyanewade	post_up	yes	15	1	contested	single	r_hook	1	n
01.04.2012	kevingarnett	spot_up_or_iso	no	17	0	guarded	single	jumper	1	j
01.04.2012	dwyanewade	transition	yes	16	4	contested	single	layup	1	t
01.04.2012	dwyanewade	post_up	no	5	1	contested	double	jumper	2	v
01.04.2012	paulpierce	post_up	no	8	0	block_to_blockers_team	single	jumper	1	u
01.04.2012	dwyanewade	o_cut	yes	15	0	pressured	single	layup	1	v
01.04.2012	dwyanewade	o_screen_received_off_ball	no	10	1	pressured	single	fadeaway_jumper	1	v
01.04.2012	rajonrondo	d_rebound	no	20	4	block_to_shooters_team	triple_plus	layup	3	u
01.04.2012	kevingarnett	o_screen_set_on_ball	yes	14	0	open	single	jumper	1	h
01.04.2012	dwyanewade	o_cut	no	17	0	block_to_shooters_team	single	layup	1	u
01.04.2012	kevingarnett	spot_up_or_iso	no	12	0	pressured	single	jumper	1	g
01.04.2012	paulpierce	spot_up_or_iso	no	4	0	contested	single	fadeaway_jumper	1	k
01.04.2012	lebronjames	o_cut	yes	2	0	open	double	dunk	2	t
01.04.2012	kevingarnett	o_screen_set_on_ball	yes	12	0	contested	single	jumper	1	k
01.04.2012	paulpierce	o_cut	yes	14	0	fouled	single	layup	1	u
01.04.2012	dwyanewade	o_cut	yes	16	3	altered	single	layup	1	u
01.04.2012	dwyanewade	transition	no	22	1	contested	single	layup	1	u
01.04.2012	lebronjames	o_screen_set_on_ball	yes	5	4	pressured	single	jumper	1	q
01.04.2012	rajonrondo	transition	no	3	4	altered	double	reverse_layup	2	u
01.04.2012	paulpierce	steal_loose_ball	yes	22	3	pressured	single	layup	1	t
01.04.2012	mariochalmers	spot_up_or_iso	no	14	0	open	single	jumper	1	e
01.04.2012	dwyanewade	transition	yes	20	0	pressured	single	layup	1	u
01.04.2012	kevingarnett	post_up	no	5	0	contested	double	layup	2	u
01.04.2012	lebronjames	o_cut	yes	16	1	contested	single	fadeaway_jumper	1	q
01.04.2012	paulpierce	post_up	no	8	3	block_to_shooters_team	double	layup	2	v
01.04.2012	chrisbosh	o_cut	no	11	0	pressured	single	jumper	1	h
01.04.2012	kevingarnett	post_up	no	18	0	block_to_blockers_team	single	layup	1	t
01.04.2012	lebronjames	o_screen_received_off_ball	yes	11	0	open	single	jumper	1	i
01.04.2012	rajonrondo	post_up	no	12	0	pressured	single	layup	1	t
01.04.2012	lebronjames	transition	no	19	0	open	single	jumper	1	k
01.04.2012	paulpierce	o_screen_received_off_ball	no	17	0	contested	single	jumper	1	c
01.04.2012	chrisbosh	spot_up_or_iso	no	5	0	open	single	jumper	1	k
01.04.2012	rajonrondo	transition	yes	13	4	fouled	double	layup	2	t
01.04.2012	chrisbosh	post_up	no	8	1	contested	single	fadeaway_jumper	1	q
01.04.2012	dwyanewade	spot_up_or_iso	no	11	1	fouled	single	jumper	1	j
01.04.2012	kevingarnett	spot_up_or_iso	yes	7	0	contested	single	jumper	1	h
01.04.2012	lebronjames	spot_up_or_iso	no	8	2	contested	single	jumper	1	k
01.04.2012	rajonrondo	spot_up_or_iso	yes	11	1	contested	single	jumper	1	i
01.04.2012	kevingarnett	o_cut	yes	16	0	open	single	reverse_layup	1	u
01.04.2012	paulpierce	o_cut	no	8	0	fouled	single	layup	1	s
01.04.2012	chrisbosh	post_up	no	9	1	fouled	double	layup	2	u
01.04.2012	rajonrondo	transition	no	11	4	contested	double	floater	2	i
01.04.2012	dwyanewade	transition	no	19	4	guarded	single	jumper	1	d
01.04.2012	paulpierce	transition	yes	19	0	contested	single	jumper	1	d
01.04.2012	mariochalmers	spot_up_or_iso	no	13	0	contested	single	jumper	1	b
01.04.2012	lebronjames	o_cut	no	18	0	pressured	single	layup	1	v
01.04.2012	lebronjames	spot_up_or_iso	yes	17	4	contested	double	layup	2	u
01.04.2012	lebronjames	o_screen_set_on_ball	no	13	1	contested	double	jumper	2	h
01.04.2012	lebronjames	o_cut	yes	7	4	contested	single	fadeaway_jumper	1	q
01.04.2012	rajonrondo	transition	yes	2	4	contested	single	layup	1	v
01.04.2012	kevingarnett	post_up	no	6	1	contested	single	fadeaway_jumper	1	i
01.04.2012	kevingarnett	post_up	no	6	1	contested	single	fadeaway_jumper	1	q
01.04.2012	rajonrondo	transition	no	15	4	pressured	single	floater	1	v
01.04.2012	dwyanewade	transition	no	17	4	pressured	single	fadeaway_jumper	1	n
01.04.2012	chrisbosh	post_up	no	5	2	pressured	single	fadeaway_jumper	1	q
01.04.2012	paulpierce	spot_up_or_iso	yes	11	4	pressured	double	dunk	2	v
01.04.2012	lebronjames	post_up	no	9	4	contested	single	turnaround_fadeaway_r	1	k
01.04.2012	paulpierce	transition	yes	17	4	pressured	single	fadeaway_jumper	1	k
01.04.2012	paulpierce	spot_up_or_iso	no	5	4	block_to_blockers_team	single	layup	1	t
01.04.2012	dwyanewade	spot_up_or_iso	no	15	0	open	single	jumper	1	e
01.04.2012	paulpierce	o_screen_set_on_ball	no	7	2	pressured	double	fadeaway_jumper	2	p
01.04.2012	lebronjames	transition	yes	16	4	fouled	single	layup	1	v
01.04.2012	davidwest	o_screen_set_on_ball	yes	15	1	pressured	double	dunk	2	u
01.04.2012	paulgeorge	transition	yes	20	0	pressured	single	dunk	1	t
01.04.2012	davidwest	spot_up_or_iso	yes	2	0	open	single	jumper	1	p
01.04.2012	davidwest	spot_up_or_iso	no	13	0	open	single	jumper	1	i
01.04.2012	davidwest	post_up	yes	6	2	contested	double	layup	2	v
01.04.2012	davidwest	post_up	yes	12	2	contested	double	fadeaway_jumper	2	u
01.04.2012	davidwest	post_up	no	5	0	contested	single	fadeaway_jumper	1	n
01.04.2012	davidwest	spot_up_or_iso	yes	1	0	contested	double	jumper	2	q
01.04.2012	paulgeorge	o_cut	no	5	0	open	single	jumper	1	a
01.04.2012	davidwest	post_up	no	12	1	block_to_shooters_team	double	layup	2	t
01.04.2012	paulgeorge	post_up	no	21	0	fouled	single	dunk	1	t
01.04.2012	paulgeorge	o_screen_received_off_ball	yes	7	3	pressured	single	reverse_layup	1	v
01.04.2012	paulgeorge	transition	no	17	4	guarded	single	jumper	1	c
01.04.2012	davidwest	post_up	no	11	3	contested	double	r_hook	2	t
01.04.2012	davidwest	post_up	no	7	4	pressured	double	fadeaway_jumper	2	u
01.04.2012	davidwest	spot_up_or_iso	no	12	2	fouled	double	layup	2	u
01.04.2012	davidwest	o_screen_received_off_ball	no	1	0	contested	single	fadeaway_jumper	1	h
01.04.2012	paulgeorge	spot_up_or_iso	no	14	0	contested	single	jumper	1	b
01.04.2012	paulgeorge	o_cut	no	14	0	pressured	single	dunk	1	v
01.04.2012	paulgeorge	o_cut	yes	19	0	fouled	single	layup	1	u
01.04.2012	kobebryant	o_screen_received_off_ball	yes	13	0	contested	double	turnaround_fadeaway_l	2	h
01.04.2012	kobebryant	post_up	yes	12	1	contested	single	turnaround_fadeaway_r	1	o
01.04.2012	kobebryant	o_screen_received_off_ball	no	10	0	contested	single	fadeaway_jumper	1	i
01.04.2012	kobebryant	post_up	yes	14	1	contested	single	jumper	1	u
01.04.2012	kobebryant	post_up	no	9	2	contested	single	turnaround_fadeaway_l	1	p
01.04.2012	kobebryant	o_cut	no	21	0	fouled	double	layup	2	v
01.04.2012	kobebryant	o_cut	yes	6	1	contested	single	fadeaway_jumper	1	i
01.04.2012	kobebryant	post_up	no	4	2	block_to_blockers_team	double	layup	2	v
01.04.2012	kobebryant	post_up	yes	18	0	pressured	double	layup	2	t
01.04.2012	kobebryant	o_cut	yes	9	0	contested	single	jumper	1	i
01.04.2012	kobebryant	spot_up_or_iso	no	18	0	contested	single	jumper	1	h
01.04.2012	kobebryant	transition	no	15	4	contested	single	fadeaway_jumper	1	h
01.04.2012	kobebryant	o_screen_received_off_ball	no	12	1	pressured	single	jumper	1	i
01.04.2012	kobebryant	post_up	yes	16	1	pressured	double	layup	2	t
01.04.2012	kobebryant	post_up	yes	5	0	contested	single	turnaround_fadeaway_r	1	o
01.04.2012	kobebryant	post_up	no	14	2	contested	double	fadeaway_jumper	2	k
01.04.2012	kobebryant	post_up	no	4	4	contested	double	turnaround_fadeaway_r	2	j
01.04.2012	kobebryant	o_cut	yes	11	0	fouled	double	r_hook	2	u
01.04.2012	kobebryant	transition	yes	19	0	contested	single	layup	1	v
01.04.2012	kobebryant	o_screen_received_off_ball	no	8	0	contested	single	fadeaway_jumper	1	i
01.04.2012	kobebryant	spot_up_or_iso	no	5	3	contested	single	fadeaway_jumper	1	n
01.04.2012	kobebryant	spot_up_or_iso	yes	4	4	contested	single	fadeaway_jumper	1	i
01.04.2012	kobebryant	o_cut	no	10	1	contested	single	fadeaway_jumper	1	i
01.04.2012	kobebryant	o_screen_received_off_ball	yes	9	3	contested	single	jumper	1	c
01.04.2012	kobebryant	spot_up_or_iso	no	11	1	contested	single	fadeaway_jumper	1	n
01.04.2012	kobebryant	transition	no	20	1	fouled	single	layup	1	t
01.04.2012	kobebryant	o_screen_received_off_ball	yes	15	1	contested	triple_plus	turnaround_fadeaway_l	3	t
01.04.2012	kobebryant	o_screen_received_off_ball	yes	9	0	contested	single	jumper	1	a
01.04.2012	kobebryant	o_screen_received_off_ball	no	4	4	contested	single	turnaround_fadeaway_l	1	o
01.04.2012	kobebryant	o_cut	yes	6	0	contested	single	jumper	1	d
02.04.2012	blakegriffin	o_rebound	yes	18	4	contested	single	jumper	1	h
02.04.2012	chrispaul	o_cut	no	9	1	block_to_blockers_team	double	floater	2	t
02.04.2012	blakegriffin	transition	yes	21	1	fouled	single	dunk	1	v
02.04.2012	blakegriffin	transition	yes	20	0	guarded	single	dunk	1	u
02.04.2012	chrispaul	spot_up_or_iso	no	14	1	guarded	single	jumper	1	i
02.04.2012	blakegriffin	o_cut	yes	5	3	contested	single	jumper	1	j
02.04.2012	blakegriffin	o_screen_set_on_ball	no	15	1	fouled	single	layup	1	t
02.04.2012	blakegriffin	o_screen_set_on_ball	no	15	0	contested	single	jumper	1	q
02.04.2012	chrispaul	spot_up_or_iso	no	15	0	contested	single	jumper	1	d
02.04.2012	blakegriffin	post_up	no	5	2	contested	single	l_hook	1	v
02.04.2012	chrispaul	transition	yes	14	4	contested	single	fadeaway_jumper	1	t
02.04.2012	chrispaul	spot_up_or_iso	no	7	1	contested	single	jumper	1	c
02.04.2012	chrispaul	transition	yes	4	4	contested	double	fadeaway_jumper	2	n
02.04.2012	blakegriffin	spot_up_or_iso	no	10	0	contested	double	jumper	2	o
02.04.2012	chrispaul	d_rebound	yes	13	4	contested	single	jumper	1	j
02.04.2012	chrispaul	spot_up_or_iso	no	10	0	contested	single	jumper	1	c
02.04.2012	blakegriffin	o_screen_set_on_ball	yes	9	0	altered	single	layup	1	u
02.04.2012	chrispaul	spot_up_or_iso	no	3	4	contested	single	jumper	1	c
02.04.2012	chrispaul	transition	no	15	4	fouled	single	floater	1	n
02.04.2012	chrispaul	transition	no	22	1	contested	single	jumper	1	d
02.04.2012	blakegriffin	o_screen_set_on_ball	no	7	1	pressured	single	floater	1	p
02.04.2012	chrispaul	spot_up_or_iso	no	3	4	contested	single	fadeaway_jumper	1	j
02.04.2012	chrispaul	spot_up_or_iso	no	6	4	contested	single	jumper	1	i
02.04.2012	blakegriffin	o_rebound	yes	24	0	pressured	single	dunk	1	u
02.04.2012	blakegriffin	o_screen_set_on_ball	yes	1	4	contested	single	r_hook	1	t
02.04.2012	marcgasol	post_up	yes	9	0	contested	double	turnaround_fadeaway_r	2	o
02.04.2012	kevindurant	post_up	yes	11	1	contested	single	turnaround_fadeaway_r	1	o
02.04.2012	russellwestbrook	o_cut	no	8	3	pressured	single	jumper	1	d
02.04.2012	rudygay	post_up	no	12	0	block_to_shooters_team	triple_plus	layup	3	t
02.04.2012	rudygay	transition	no	18	2	contested	double	jumper	2	q
02.04.2012	rudygay	o_rebound	yes	15	4	pressured	double	jumper	2	u
02.04.2012	russellwestbrook	o_cut	yes	13	3	contested	single	jumper	1	k
02.04.2012	russellwestbrook	transition	no	18	4	contested	single	jumper	1	b
02.04.2012	kevindurant	post_up	no	13	4	contested	double	floater	2	r
02.04.2012	marcgasol	post_up	no	12	0	contested	double	r_hook	2	v
02.04.2012	russellwestbrook	o_cut	no	13	2	fouled	single	jumper	1	q
02.04.2012	marcgasol	spot_up_or_iso	no	5	0	open	triple_plus	jumper	3	i
02.04.2012	kevindurant	transition	yes	18	4	contested	single	jumper	1	c
02.04.2012	rudygay	spot_up_or_iso	no	14	1	pressured	single	jumper	1	j
02.04.2012	russellwestbrook	spot_up_or_iso	no	14	0	contested	single	jumper	1	e
02.04.2012	kevindurant	o_screen_received_off_ball	yes	15	2	guarded	triple_plus	dunk	3	v
02.04.2012	rudygay	o_rebound	yes	5	4	contested	double	fadeaway_jumper	2	n
02.04.2012	jamesharden	o_screen_received_off_ball	no	11	4	contested	single	jumper	1	c
02.04.2012	zachrandolph	post_up	yes	18	0	fouled	single	layup	1	u
02.04.2012	jamesharden	o_cut	yes	9	4	pressured	double	layup	2	t
02.04.2012	rudygay	post_up	no	5	2	contested	single	fadeaway_jumper	1	q
02.04.2012	rudygay	o_rebound	yes	22	0	contested	single	jumper	1	i
02.04.2012	zachrandolph	o_screen_set_on_ball	no	7	0	contested	single	jumper	1	g
02.04.2012	zachrandolph	post_up	no	11	1	contested	double	fadeaway_jumper	2	t
02.04.2012	zachrandolph	o_rebound	no	24	0	fouled	double	layup	2	u
02.04.2012	jamesharden	post_up	no	9	1	fouled	double	layup	2	v
02.04.2012	jamesharden	d_rebound	yes	17	4	pressured	single	layup	1	v
02.04.2012	zachrandolph	post_up	no	12	2	fouled	single	layup	1	t
02.04.2012	jamesharden	spot_up_or_iso	yes	12	3	contested	single	jumper	1	d
02.04.2012	rudygay	transition	no	17	4	contested	single	jumper	1	j
02.04.2012	rudygay	spot_up_or_iso	no	11	2	contested	single	jumper	1	k
02.04.2012	kevindurant	post_up	no	12	1	fouled	single	layup	1	w
02.04.2012	rudygay	transition	no	20	0	open	single	jumper	1	b
02.04.2012	jamesharden	spot_up_or_iso	no	13	2	contested	single	jumper	1	d
02.04.2012	jamesharden	o_cut	yes	21	1	pressured	double	layup	2	u
02.04.2012	marcgasol	post_up	no	8	0	contested	single	fadeaway_jumper	1	n
02.04.2012	kevindurant	post_up	no	5	2	contested	single	jumper	1	i
02.04.2012	marcgasol	post_up	yes	2	1	fouled	double	fadeaway_jumper	2	i
02.04.2012	russellwestbrook	transition	no	15	4	pressured	triple_plus	jumper	3	i
02.04.2012	kevindurant	post_up	no	5	2	contested	double	turnaround_jumper_l	2	u
02.04.2012	russellwestbrook	spot_up_or_iso	yes	19	2	contested	single	reverse_layup	1	u
02.04.2012	marcgasol	post_up	no	2	3	contested	single	jumper	1	u
02.04.2012	rudygay	steal_loose_ball	no	17	1	fouled	double	jumper	2	n
02.04.2012	kevindurant	o_cut	no	14	0	contested	single	jumper	1	c
02.04.2012	russellwestbrook	transition	no	10	4	contested	single	fadeaway_jumper	1	q
02.04.2012	rudygay	o_cut	yes	8	3	pressured	single	jumper	1	o
02.04.2012	marcgasol	post_up	yes	11	1	contested	single	jumper	1	v
02.04.2012	marcgasol	o_screen_set_on_ball	no	9	0	pressured	double	jumper	2	i
02.04.2012	russellwestbrook	transition	no	19	4	guarded	single	jumper	1	h
02.04.2012	marcgasol	post_up	no	11	0	contested	single	jumper	1	k
02.04.2012	kevindurant	post_up	yes	13	2	contested	double	turnaround_jumper_l	2	v
02.04.2012	rudygay	post_up	no	10	2	fouled	double	layup	2	v
02.04.2012	kevindurant	o_screen_received_off_ball	no	7	1	contested	double	floater	2	n
02.04.2012	rudygay	d_rebound	no	6	4	guarded	single	jumper	1	i
02.04.2012	kevindurant	transition	no	19	0	contested	single	jumper	1	b
02.04.2012	russellwestbrook	o_cut	no	18	1	fouled	double	layup	2	u
02.04.2012	russellwestbrook	transition	no	14	4	contested	double	jumper	2	i
02.04.2012	kevindurant	o_screen_received_off_ball	yes	1	4	contested	double	jumper	2	p
02.04.2012	russellwestbrook	transition	no	13	4	block_to_shooters_team	single	fadeaway_jumper	1	q
02.04.2012	russellwestbrook	transition	no	19	4	contested	double	layup	2	v
02.04.2012	kevindurant	spot_up_or_iso	yes	8	0	contested	single	jumper	1	c
02.04.2012	kevindurant	o_screen_set_on_ball	yes	11	3	pressured	single	floater	1	i
02.04.2012	jamesharden	spot_up_or_iso	yes	2	3	pressured	triple_plus	dunk	3	v
02.04.2012	marcgasol	o_screen_set_on_ball	yes	13	0	contested	single	jumper	1	n
02.04.2012	kevindurant	o_screen_received_off_ball	yes	14	2	contested	double	jumper	2	o
02.04.2012	kevindurant	spot_up_or_iso	no	1	0	open	single	jumper	1	d
02.04.2012	kevindurant	o_screen_received_off_ball	no	10	0	contested	double	jumper	2	d
02.04.2012	russellwestbrook	transition	yes	15	4	pressured	single	layup	1	t
02.04.2012	zachrandolph	post_up	no	3	0	contested	single	fadeaway_jumper	1	n
02.04.2012	kevindurant	post_up	no	16	0	pressured	double	turnaround_jumper_l	2	q
02.04.2012	rudygay	spot_up_or_iso	no	11	3	contested	single	fadeaway_jumper	1	o
02.04.2012	marcgasol	post_up	yes	4	2	contested	double	turnaround_jumper_r	2	t
02.04.2012	jamesharden	spot_up_or_iso	no	6	0	contested	single	jumper	1	c
02.04.2012	russellwestbrook	transition	yes	16	4	contested	single	jumper	1	i
02.04.2012	marcgasol	post_up	yes	6	0	contested	single	turnaround_fadeaway_r	1	q
02.04.2012	russellwestbrook	spot_up_or_iso	no	5	1	pressured	single	jumper	1	b
02.04.2012	kevindurant	spot_up_or_iso	no	15	2	pressured	triple_plus	jumper	3	u
02.04.2012	rudygay	transition	no	20	1	block_to_shooters_team	single	layup	1	v
02.04.2012	kevindurant	spot_up_or_iso	no	1	0	pressured	single	jumper	1	d
02.04.2012	zachrandolph	steal_loose_ball	yes	14	0	contested	double	layup	2	u
02.04.2012	zachrandolph	o_screen_set_on_ball	no	5	0	guarded	double	jumper	2	i
02.04.2012	jamesharden	d_rebound	no	16	4	fouled	double	layup	2	i
02.04.2012	marcgasol	post_up	no	10	3	contested	single	turnaround_fadeaway_r	1	q
02.04.2012	russellwestbrook	transition	no	21	2	fouled	single	layup	1	u
02.04.2012	zachrandolph	spot_up_or_iso	no	1	0	open	single	jumper	1	b
02.04.2012	kevindurant	o_screen_received_off_ball	no	8	2	contested	double	jumper	2	d
02.04.2012	jamesharden	transition	no	2	1	pressured	single	jumper	1	d
03.04.2012	chrisbosh	spot_up_or_iso	no	13	2	block_to_shooters_team	double	layup	2	t
03.04.2012	jrueholiday	o_screen_received_off_ball	yes	13	0	contested	single	layup	1	t
03.04.2012	lebronjames	spot_up_or_iso	no	6	0	contested	single	jumper	1	k
03.04.2012	andreiguodala	spot_up_or_iso	yes	20	0	open	single	jumper	1	b
03.04.2012	lebronjames	spot_up_or_iso	yes	4	0	contested	double	fadeaway_jumper	2	k
03.04.2012	mariochalmers	transition	yes	17	4	pressured	double	floater	2	i
03.04.2012	lebronjames	post_up	yes	24	0	contested	triple_plus	layup	3	t
03.04.2012	jrueholiday	o_screen_received_off_ball	yes	11	1	contested	single	jumper	1	i
03.04.2012	andreiguodala	spot_up_or_iso	no	12	0	contested	single	jumper	1	a
03.04.2012	jrueholiday	spot_up_or_iso	no	10	1	guarded	single	jumper	1	q
03.04.2012	chrisbosh	o_screen_received_off_ball	yes	15	0	contested	single	jumper	1	i
03.04.2012	lebronjames	spot_up_or_iso	yes	14	3	pressured	single	jumper	1	j
03.04.2012	chrisbosh	post_up	no	13	0	contested	single	jumper	1	n
03.04.2012	mariochalmers	transition	yes	20	4	pressured	single	layup	1	v
03.04.2012	mariochalmers	transition	yes	14	4	contested	single	jumper	1	k
03.04.2012	lebronjames	o_cut	yes	7	3	contested	triple_plus	jumper	3	u
03.04.2012	mariochalmers	spot_up_or_iso	no	11	4	block_to_blockers_team	double	floater	2	u
03.04.2012	andreiguodala	transition	yes	20	0	pressured	single	dunk	1	t
03.04.2012	lebronjames	steal_loose_ball	yes	20	4	pressured	double	layup	2	v
03.04.2012	chrisbosh	steal_loose_ball	yes	10	3	contested	triple_plus	l_hook	3	v
03.04.2012	chrisbosh	o_screen_received_off_ball	no	8	4	fouled	single	layup	1	u
03.04.2012	chrisbosh	post_up	no	12	1	pressured	single	fadeaway_jumper	1	v
03.04.2012	chrisbosh	o_screen_set_on_ball	yes	13	0	contested	single	layup	1	v
03.04.2012	lebronjames	spot_up_or_iso	yes	14	2	contested	triple_plus	layup	3	u
03.04.2012	mariochalmers	spot_up_or_iso	no	3	4	contested	single	floater	1	v
03.04.2012	andreiguodala	transition	yes	21	1	contested	single	dunk	1	t
03.04.2012	andreiguodala	transition	yes	21	0	guarded	single	dunk	1	t
03.04.2012	mariochalmers	o_screen_received_off_ball	yes	14	0	contested	single	jumper	1	i
03.04.2012	mariochalmers	o_cut	no	4	0	contested	single	jumper	1	b
03.04.2012	jrueholiday	spot_up_or_iso	yes	4	0	contested	single	jumper	1	g
03.04.2012	lebronjames	o_screen_received_off_ball	yes	14	2	contested	triple_plus	floater	3	o
03.04.2012	andreiguodala	steal_loose_ball	no	20	4	contested	double	layup	2	t
03.04.2012	jrueholiday	o_screen_received_off_ball	no	1	2	contested	single	jumper	1	c
03.04.2012	lebronjames	transition	no	19	4	contested	single	jumper	1	k
03.04.2012	lebronjames	o_cut	yes	2	0	contested	double	jumper	2	t
03.04.2012	mariochalmers	transition	no	18	4	fouled	triple_plus	layup	3	u
03.04.2012	jrueholiday	spot_up_or_iso	no	4	1	pressured	triple_plus	jumper	3	q
03.04.2012	mariochalmers	spot_up_or_iso	yes	7	3	contested	double	floater	2	o
03.04.2012	jrueholiday	o_cut	no	7	2	altered	single	layup	1	t
03.04.2012	chrisbosh	o_screen_set_on_ball	no	11	1	contested	double	l_hook	2	t
03.04.2012	chrisbosh	spot_up_or_iso	yes	5	0	contested	single	jumper	1	e
03.04.2012	jrueholiday	o_screen_received_off_ball	no	7	2	pressured	double	jumper	2	i
03.04.2012	mariochalmers	spot_up_or_iso	yes	6	0	open	single	jumper	1	c
03.04.2012	mariochalmers	transition	no	16	4	contested	single	jumper	1	i
03.04.2012	lebronjames	post_up	no	12	1	fouled	triple_plus	reverse_layup	3	t
03.04.2012	andreiguodala	o_screen_received_off_ball	yes	12	1	guarded	triple_plus	dunk	3	t
03.04.2012	chrisbosh	o_screen_set_on_ball	no	5	0	fouled	double	layup	2	v
03.04.2012	lebronjames	spot_up_or_iso	no	13	2	contested	double	reverse_layup	2	v
03.04.2012	chrisbosh	transition	yes	20	0	pressured	double	dunk	2	u
03.04.2012	lebronjames	transition	yes	16	4	contested	single	jumper	1	c
03.04.2012	lebronjames	spot_up_or_iso	no	9	0	open	single	jumper	1	c
03.04.2012	lebronjames	transition	no	16	4	contested	single	jumper	1	k
03.04.2012	lebronjames	spot_up_or_iso	yes	13	3	contested	triple_plus	jumper	3	i
03.04.2012	chrisbosh	o_cut	yes	6	0	contested	single	jumper	1	i
03.04.2012	lebronjames	o_cut	no	4	4	contested	single	jumper	1	j
03.04.2012	jrueholiday	steal_loose_ball	no	20	3	contested	single	layup	1	v
03.04.2012	chrisbosh	o_cut	no	5	0	contested	single	jumper	1	i
03.04.2012	lebronjames	o_rebound	no	8	4	contested	double	jumper	2	u
03.04.2012	lebronjames	transition	yes	20	1	fouled	single	jumper	1	u
03.04.2012	mariochalmers	transition	no	11	4	contested	double	layup	2	v
03.04.2012	mariochalmers	spot_up_or_iso	no	13	0	contested	single	jumper	1	a
03.04.2012	mariochalmers	spot_up_or_iso	no	11	0	guarded	single	jumper	1	c
03.04.2012	lebronjames	post_up	no	3	4	fouled	double	turnaround_fadeaway_r	2	q
03.04.2012	lebronjames	spot_up_or_iso	yes	4	4	contested	single	fadeaway_jumper	1	i
03.04.2012	lebronjames	transition	yes	13	4	open	double	fadeaway_jumper	2	o
03.04.2012	jrueholiday	spot_up_or_iso	no	16	4	contested	triple_plus	jumper	3	n
03.04.2012	lebronjames	transition	no	12	4	contested	single	jumper	1	i
03.04.2012	lebronjames	o_cut	yes	17	0	pressured	single	dunk	1	t
03.04.2012	lebronjames	transition	no	4	4	fouled	single	layup	1	t
03.04.2012	jrueholiday	transition	yes	12	4	contested	single	fadeaway_jumper	1	q
03.04.2012	carmeloanthony	o_screen_received_off_ball	yes	9	0	contested	single	jumper	1	k
03.04.2012	davidwest	post_up	yes	3	3	fouled	triple_plus	fadeaway_jumper	3	t
03.04.2012	davidwest	spot_up_or_iso	no	5	0	contested	single	jumper	1	n
03.04.2012	paulgeorge	o_screen_received_off_ball	no	23	0	open	single	jumper	1	k
03.04.2012	carmeloanthony	o_cut	yes	14	4	contested	single	jumper	1	j
03.04.2012	paulgeorge	o_cut	yes	20	0	guarded	single	layup	1	t
03.04.2012	carmeloanthony	o_cut	yes	12	3	contested	single	jumper	1	g
03.04.2012	davidwest	transition	yes	19	0	contested	single	layup	1	v
03.04.2012	paulgeorge	spot_up_or_iso	yes	12	2	pressured	double	layup	2	v
03.04.2012	carmeloanthony	o_rebound	no	24	0	pressured	triple_plus	tip	3	u
03.04.2012	carmeloanthony	o_cut	yes	13	2	altered	single	layup	1	t
03.04.2012	jrsmith	spot_up_or_iso	no	12	4	block_to_blockers_team	single	reverse_layup	1	u
03.04.2012	jrsmith	o_screen_received_off_ball	yes	7	4	contested	single	jumper	1	b
03.04.2012	jrsmith	transition	no	9	4	contested	single	floater	1	t
03.04.2012	carmeloanthony	off_double_screen	no	11	2	pressured	single	fadeaway_jumper	1	v
03.04.2012	jrsmith	o_rebound	no	19	4	fouled	single	jumper	1	j
03.04.2012	carmeloanthony	d_rebound	no	17	4	contested	single	jumper	1	i
03.04.2012	carmeloanthony	spot_up_or_iso	yes	14	1	pressured	single	layup	1	v
03.04.2012	carmeloanthony	o_screen_received_off_ball	yes	18	0	pressured	double	jumper	2	g
03.04.2012	paulgeorge	spot_up_or_iso	no	5	0	contested	single	jumper	1	b
03.04.2012	carmeloanthony	off_double_screen	no	9	4	contested	single	jumper	1	o
03.04.2012	davidwest	post_up	yes	2	2	pressured	double	jumper	2	u
03.04.2012	jrsmith	spot_up_or_iso	no	12	0	contested	single	jumper	1	d
03.04.2012	carmeloanthony	o_rebound	yes	22	1	altered	single	layup	1	u
03.04.2012	carmeloanthony	o_screen_set_on_ball	no	6	4	block_to_shooters_team	double	layup	2	v
03.04.2012	carmeloanthony	o_rebound	yes	2	1	contested	single	jumper	1	k
03.04.2012	paulgeorge	post_up	no	12	4	contested	single	turnaround_jumper_l	1	i
03.04.2012	carmeloanthony	steal_loose_ball	no	9	4	fouled	double	layup	2	v
03.04.2012	carmeloanthony	post_up	yes	2	2	fouled	single	layup	1	v
03.04.2012	davidwest	post_up	no	8	1	pressured	single	layup	1	t
03.04.2012	paulgeorge	o_rebound	yes	17	0	guarded	single	tip	1	w
03.04.2012	carmeloanthony	spot_up_or_iso	no	17	1	contested	single	jumper	1	b
03.04.2012	paulgeorge	spot_up_or_iso	no	7	0	contested	single	jumper	1	a
03.04.2012	carmeloanthony	transition	yes	16	3	contested	single	layup	1	t
03.04.2012	davidwest	transition	yes	21	0	fouled	single	layup	1	t
03.04.2012	carmeloanthony	transition	no	10	4	contested	single	jumper	1	h
03.04.2012	carmeloanthony	spot_up_or_iso	no	13	1	contested	single	fadeaway_jumper	1	q
03.04.2012	carmeloanthony	o_screen_set_on_ball	no	17	1	fouled	double	layup	2	v
03.04.2012	jrsmith	o_rebound	yes	20	0	pressured	double	tip	2	u
03.04.2012	carmeloanthony	spot_up_or_iso	yes	8	1	contested	single	jumper	1	k
03.04.2012	carmeloanthony	spot_up_or_iso	no	11	2	contested	single	fadeaway_jumper	1	q
03.04.2012	jrsmith	o_rebound	no	23	0	block_to_blockers_team	double	layup	2	t
03.04.2012	carmeloanthony	spot_up_or_iso	no	11	2	contested	double	jumper	2	t
03.04.2012	paulgeorge	transition	no	21	0	fouled	double	layup	2	t
03.04.2012	jrsmith	spot_up_or_iso	yes	7	3	contested	single	turnaround_fadeaway_r	1	n
03.04.2012	carmeloanthony	post_up	yes	7	4	contested	single	fadeaway_jumper	1	i
03.04.2012	paulgeorge	spot_up_or_iso	no	12	2	fouled	single	layup	1	v
03.04.2012	jrsmith	o_cut	no	12	0	contested	single	jumper	1	d
03.04.2012	paulgeorge	spot_up_or_iso	yes	5	4	guarded	single	fadeaway_jumper	1	q
03.04.2012	carmeloanthony	spot_up_or_iso	no	7	4	contested	double	jumper	2	k
03.04.2012	paulgeorge	o_rebound	no	19	4	fouled	single	layup	1	v
03.04.2012	carmeloanthony	spot_up_or_iso	yes	15	4	fouled	double	layup	2	v
03.04.2012	paulgeorge	o_screen_received_off_ball	no	10	4	open	single	jumper	1	i
03.04.2012	carmeloanthony	o_rebound	yes	17	4	contested	single	jumper	1	d
03.04.2012	carmeloanthony	spot_up_or_iso	yes	15	4	contested	single	jumper	1	i
03.04.2012	carmeloanthony	o_cut	no	13	2	contested	single	jumper	1	d
03.04.2012	carmeloanthony	o_screen_received_off_ball	no	10	0	contested	single	jumper	1	d
03.04.2012	paulgeorge	steal_loose_ball	yes	19	0	open	single	dunk	1	u
04.04.2012	jrueholiday	steal_loose_ball	yes	19	4	pressured	single	jumper	1	h
04.04.2012	andreiguodala	transition	no	17	4	altered	single	layup	1	t
04.04.2012	jrueholiday	spot_up_or_iso	yes	19	3	altered	double	layup	2	u
04.04.2012	jrueholiday	transition	yes	21	1	open	single	dunk	1	u
04.04.2012	andreiguodala	spot_up_or_iso	no	9	3	contested	single	fadeaway_jumper	1	i
04.04.2012	jrueholiday	spot_up_or_iso	yes	19	3	pressured	single	jumper	1	i
04.04.2012	jrueholiday	o_cut	yes	2	0	pressured	single	layup	1	v
04.04.2012	jrueholiday	spot_up_or_iso	yes	6	0	guarded	single	jumper	1	b
04.04.2012	andreiguodala	o_screen_received_off_ball	yes	7	3	contested	single	turnaround_jumper_r	1	q
04.04.2012	andreiguodala	spot_up_or_iso	no	17	3	fouled	single	layup	1	t
04.04.2012	jrueholiday	transition	no	19	0	guarded	single	jumper	1	d
04.04.2012	jrueholiday	spot_up_or_iso	yes	9	2	contested	triple_plus	jumper	3	q
04.04.2012	andreiguodala	o_screen_received_off_ball	yes	11	0	pressured	single	jumper	1	g
04.04.2012	andreiguodala	o_screen_received_off_ball	no	11	0	pressured	single	jumper	1	d
04.04.2012	jrueholiday	o_rebound	no	24	0	pressured	triple_plus	layup	3	u
04.04.2012	jrueholiday	transition	no	20	4	fouled	double	layup	2	v
04.04.2012	andreiguodala	spot_up_or_iso	no	7	2	contested	single	turnaround_jumper_l	1	i
04.04.2012	jrueholiday	transition	no	20	3	pressured	double	jumper	2	n
05.04.2012	paulpierce	spot_up_or_iso	yes	3	2	open	single	jumper	1	i
05.04.2012	rajonrondo	spot_up_or_iso	yes	11	0	guarded	single	jumper	1	i
05.04.2012	kevingarnett	post_up	no	13	1	pressured	single	reverse_layup	1	t
05.04.2012	paulpierce	post_up	no	9	1	pressured	double	reverse_layup	2	u
05.04.2012	paulpierce	spot_up_or_iso	yes	19	0	open	single	jumper	1	b
05.04.2012	paulpierce	transition	yes	20	0	open	single	dunk	1	u
05.04.2012	rajonrondo	transition	no	11	4	pressured	single	jumper	1	i
05.04.2012	rajonrondo	spot_up_or_iso	yes	6	1	pressured	single	layup	1	v
05.04.2012	paulpierce	o_screen_set_on_ball	no	14	0	pressured	single	jumper	1	h
05.04.2012	paulpierce	o_screen_received_off_ball	no	7	4	contested	single	jumper	1	p
05.04.2012	paulpierce	o_screen_set_on_ball	yes	7	2	altered	double	jumper	2	v
05.04.2012	paulpierce	spot_up_or_iso	yes	11	0	contested	single	jumper	1	d
05.04.2012	paulpierce	o_cut	no	11	2	contested	double	jumper	2	i
05.04.2012	kevingarnett	post_up	no	9	1	pressured	single	jumper	1	q
05.04.2012	kevingarnett	o_rebound	no	24	0	contested	double	dunk	2	u
05.04.2012	kevingarnett	o_screen_received_off_ball	yes	12	3	contested	single	turnaround_fadeaway_r	1	v
05.04.2012	kevingarnett	spot_up_or_iso	no	12	0	pressured	double	jumper	2	i
05.04.2012	rajonrondo	spot_up_or_iso	no	13	4	pressured	single	layup	1	t
05.04.2012	paulpierce	post_up	yes	11	2	fouled	double	layup	2	u
05.04.2012	kevingarnett	o_screen_set_on_ball	yes	9	0	pressured	single	reverse_layup	1	u
05.04.2012	paulpierce	spot_up_or_iso	no	18	0	pressured	single	jumper	1	b
05.04.2012	paulpierce	spot_up_or_iso	yes	11	1	contested	double	layup	2	v
05.04.2012	rajonrondo	transition	yes	18	4	pressured	single	floater	1	t
05.04.2012	kevingarnett	spot_up_or_iso	no	2	0	open	single	jumper	1	g
05.04.2012	paulpierce	o_cut	no	8	2	contested	double	jumper	2	h
05.04.2012	kevingarnett	spot_up_or_iso	yes	1	0	guarded	single	jumper	1	g
05.04.2012	kevingarnett	o_screen_set_on_ball	no	10	1	pressured	single	jumper	1	i
05.04.2012	paulpierce	spot_up_or_iso	no	20	0	open	single	jumper	1	c
05.04.2012	kevingarnett	spot_up_or_iso	no	8	0	contested	single	jumper	1	h
05.04.2012	kevingarnett	spot_up_or_iso	no	11	0	open	single	jumper	1	h
05.04.2012	kevingarnett	spot_up_or_iso	no	1	0	pressured	double	jumper	2	i
05.04.2012	paulpierce	spot_up_or_iso	yes	17	0	contested	single	jumper	1	c
05.04.2012	rajonrondo	spot_up_or_iso	no	6	4	pressured	single	jumper	1	j
05.04.2012	paulpierce	spot_up_or_iso	no	5	4	block_to_blockers_team	single	jumper	1	h
05.04.2012	kevingarnett	post_up	no	2	4	contested	single	turnaround_fadeaway_l	1	p
05.04.2012	kevingarnett	spot_up_or_iso	yes	11	0	pressured	double	jumper	2	i
05.04.2012	paulpierce	o_screen_received_off_ball	no	3	3	block_to_blockers_team	single	jumper	1	b
05.04.2012	kevingarnett	spot_up_or_iso	yes	11	0	pressured	single	jumper	1	i
05.04.2012	kevingarnett	o_screen_set_on_ball	no	6	0	contested	single	layup	1	v
05.04.2012	kevingarnett	post_up	no	5	1	contested	single	fadeaway_jumper	1	i
05.04.2012	paulpierce	spot_up_or_iso	no	7	0	contested	single	jumper	1	b
05.04.2012	paulpierce	spot_up_or_iso	no	18	3	fouled	double	layup	2	u
05.04.2012	rajonrondo	transition	yes	22	0	open	single	layup	1	t
05.04.2012	rajonrondo	spot_up_or_iso	no	12	0	open	single	jumper	1	k
05.04.2012	chrispaul	spot_up_or_iso	yes	20	2	open	single	jumper	1	q
05.04.2012	blakegriffin	o_cut	no	10	1	block_to_blockers_team	double	reverse_layup	2	u
05.04.2012	blakegriffin	o_rebound	yes	24	0	pressured	single	tip	1	u
05.04.2012	chrispaul	steal_loose_ball	no	21	3	pressured	single	layup	1	t
05.04.2012	chrispaul	post_up	no	9	4	pressured	double	layup	2	t
05.04.2012	chrispaul	o_screen_received_off_ball	yes	11	4	guarded	triple_plus	floater	3	u
05.04.2012	chrispaul	transition	no	17	4	pressured	triple_plus	floater	3	t
05.04.2012	chrispaul	transition	no	19	4	contested	single	jumper	1	o
05.04.2012	chrispaul	transition	no	1	4	block_to_shooters_team	double	reverse_layup	2	u
05.04.2012	chrispaul	spot_up_or_iso	no	2	0	contested	single	jumper	1	c
05.04.2012	blakegriffin	o_screen_set_on_ball	yes	12	0	contested	single	jumper	1	j
05.04.2012	chrispaul	transition	no	15	4	contested	double	floater	2	v
05.04.2012	blakegriffin	post_up	no	6	1	fouled	single	fadeaway_jumper	1	r
05.04.2012	blakegriffin	spot_up_or_iso	no	7	1	guarded	double	reverse_layup	2	u
05.04.2012	blakegriffin	post_up	yes	7	0	guarded	single	fadeaway_jumper	1	k
05.04.2012	blakegriffin	o_cut	no	12	4	block_to_blockers_team	single	layup	1	v
05.04.2012	blakegriffin	post_up	no	6	0	contested	single	fadeaway_jumper	1	j
05.04.2012	chrispaul	steal_loose_ball	no	6	4	guarded	double	jumper	2	o
05.04.2012	chrispaul	steal_loose_ball	yes	20	4	guarded	single	layup	1	t
05.04.2012	blakegriffin	o_screen_set_on_ball	yes	6	0	contested	single	jumper	1	i
05.04.2012	chrispaul	spot_up_or_iso	no	1	1	contested	single	fadeaway_jumper	1	k
05.04.2012	chrispaul	spot_up_or_iso	no	12	0	guarded	single	jumper	1	c
05.04.2012	chrispaul	spot_up_or_iso	no	1	1	fouled	double	jumper	2	c
05.04.2012	chrispaul	transition	no	13	4	open	double	floater	2	v
05.04.2012	chrispaul	o_rebound	no	22	1	contested	single	turnaround_jumper_l	1	i
05.04.2012	blakegriffin	o_screen_set_on_ball	yes	2	0	contested	single	jumper	1	i
05.04.2012	blakegriffin	o_screen_set_on_ball	yes	8	2	contested	single	r_hook	1	v
05.04.2012	blakegriffin	o_screen_set_on_ball	yes	12	1	pressured	single	jumper	1	i
05.04.2012	chrispaul	o_screen_received_off_ball	yes	6	4	contested	double	layup	2	t
05.04.2012	carmeloanthony	transition	no	18	4	contested	single	jumper	1	g
05.04.2012	carmeloanthony	transition	no	19	0	fouled	single	layup	1	v
05.04.2012	carmeloanthony	transition	no	17	4	pressured	single	jumper	1	i
05.04.2012	carmeloanthony	spot_up_or_iso	yes	11	0	guarded	single	jumper	1	k
05.04.2012	carmeloanthony	spot_up_or_iso	yes	10	0	guarded	single	jumper	1	d
05.04.2012	jrsmith	spot_up_or_iso	no	3	4	pressured	single	jumper	1	h
05.04.2012	jrsmith	spot_up_or_iso	no	11	1	contested	double	floater	2	t
05.04.2012	jrsmith	spot_up_or_iso	no	3	4	pressured	single	jumper	1	t
05.04.2012	jrsmith	transition	yes	17	0	contested	single	jumper	1	d
05.04.2012	jrsmith	spot_up_or_iso	yes	6	4	contested	single	fadeaway_jumper	1	h
05.04.2012	jrsmith	spot_up_or_iso	yes	4	0	guarded	single	jumper	1	d
05.04.2012	carmeloanthony	spot_up_or_iso	no	8	3	fouled	single	jumper	1	n
05.04.2012	carmeloanthony	o_screen_set_on_ball	yes	12	2	pressured	single	jumper	1	h
05.04.2012	carmeloanthony	o_cut	yes	14	0	contested	single	jumper	1	b
05.04.2012	jrsmith	spot_up_or_iso	yes	8	4	pressured	single	fadeaway_jumper	1	i
05.04.2012	jrsmith	transition	yes	17	0	contested	single	jumper	1	b
05.04.2012	carmeloanthony	o_cut	no	14	2	fouled	double	layup	2	v
05.04.2012	carmeloanthony	o_cut	no	7	0	open	single	jumper	1	b
05.04.2012	carmeloanthony	spot_up_or_iso	yes	5	4	fouled	single	jumper	1	k
05.04.2012	carmeloanthony	o_screen_received_off_ball	yes	2	2	contested	single	jumper	1	k
05.04.2012	carmeloanthony	o_cut	no	6	0	contested	single	jumper	1	d
05.04.2012	carmeloanthony	spot_up_or_iso	no	5	2	contested	double	layup	2	v
05.04.2012	carmeloanthony	o_rebound	no	24	0	altered	double	layup	2	v
05.04.2012	carmeloanthony	o_cut	no	18	0	altered	single	layup	1	v
05.04.2012	carmeloanthony	o_screen_received_off_ball	no	4	1	contested	single	jumper	1	g
05.04.2012	jrsmith	o_cut	no	7	0	contested	single	jumper	1	j
05.04.2012	carmeloanthony	o_cut	no	6	0	open	single	jumper	1	d
05.04.2012	jrsmith	transition	no	1	4	pressured	double	jumper	2	bb
05.04.2012	jrsmith	spot_up_or_iso	yes	9	2	contested	double	fadeaway_jumper	2	n
05.04.2012	jrsmith	spot_up_or_iso	no	8	3	contested	single	fadeaway_jumper	1	i
06.04.2012	chrisbosh	o_screen_received_off_ball	no	13	0	contested	single	jumper	1	o
06.04.2012	mariochalmers	o_screen_set_on_ball	no	17	0	contested	single	jumper	1	j
06.04.2012	lebronjames	spot_up_or_iso	no	3	0	contested	single	jumper	1	b
06.04.2012	rudygay	o_screen_received_off_ball	yes	4	0	contested	single	jumper	1	k
06.04.2012	chrisbosh	o_screen_set_on_ball	yes	11	0	contested	single	jumper	1	n
06.04.2012	mikeconley	transition	no	5	4	contested	single	jumper	1	h
06.04.2012	dwyanewade	o_screen_received_off_ball	no	16	0	contested	single	layup	1	v
06.04.2012	chrisbosh	spot_up_or_iso	yes	13	0	contested	single	jumper	1	g
06.04.2012	chrisbosh	o_cut	yes	11	0	pressured	single	jumper	1	i
06.04.2012	mikeconley	spot_up_or_iso	yes	9	1	guarded	double	jumper	2	h
06.04.2012	rudygay	steal_loose_ball	no	22	2	pressured	single	dunk	1	t
06.04.2012	rudygay	o_rebound	yes	22	1	contested	double	turnaround_fadeaway_l	2	u
06.04.2012	lebronjames	o_screen_received_off_ball	yes	11	0	contested	single	dunk	1	t
06.04.2012	marcgasol	o_screen_set_on_ball	yes	11	0	contested	single	jumper	1	p
06.04.2012	rudygay	o_cut	no	5	0	contested	single	layup	1	t
06.04.2012	rudygay	o_rebound	no	2	0	fouled	double	reverse_layup	2	u
06.04.2012	marcgasol	o_cut	no	9	0	contested	single	r_hook	1	t
06.04.2012	rudygay	steal_loose_ball	yes	21	4	open	single	dunk	1	u
06.04.2012	lebronjames	post_up	no	6	2	guarded	single	fadeaway_jumper	1	o
06.04.2012	dwyanewade	transition	no	20	1	pressured	single	reverse_dunk	1	v
06.04.2012	rudygay	spot_up_or_iso	no	1	2	contested	single	jumper	1	k
06.04.2012	rudygay	o_cut	no	5	1	contested	single	jumper	1	k
06.04.2012	mikeconley	spot_up_or_iso	yes	11	4	pressured	single	layup	1	u
06.04.2012	rudygay	o_cut	yes	10	0	open	single	dunk	1	v
06.04.2012	dwyanewade	o_screen_received_off_ball	no	14	1	pressured	single	r_hook	1	v
06.04.2012	zachrandolph	post_up	yes	11	0	contested	single	jumper	1	k
06.04.2012	dwyanewade	transition	no	18	4	contested	single	jumper	1	i
06.04.2012	zachrandolph	post_up	no	13	0	contested	single	jumper	1	g
06.04.2012	dwyanewade	transition	no	20	4	fouled	single	layup	1	t
06.04.2012	dwyanewade	d_rebound	no	18	4	pressured	double	layup	2	u
06.04.2012	chrisbosh	post_up	yes	2	0	pressured	triple_plus	layup	3	t
06.04.2012	chrisbosh	post_up	no	11	2	contested	double	l_hook	2	t
06.04.2012	dwyanewade	transition	yes	15	4	contested	single	layup	1	v
06.04.2012	chrisbosh	o_screen_set_on_ball	yes	10	1	contested	double	l_hook	2	v
06.04.2012	zachrandolph	o_cut	no	13	0	altered	single	layup	1	t
06.04.2012	zachrandolph	o_rebound	no	24	1	contested	double	layup	2	v
06.04.2012	dwyanewade	o_cut	no	7	0	pressured	single	dunk	1	u
06.04.2012	lebronjames	o_rebound	yes	24	0	contested	double	layup	2	v
06.04.2012	rudygay	post_up	yes	1	1	contested	single	jumper	1	k
06.04.2012	lebronjames	o_screen_received_off_ball	yes	16	0	guarded	single	jumper	1	d
06.04.2012	zachrandolph	post_up	no	10	0	contested	single	l_hook	1	t
06.04.2012	chrisbosh	o_screen_set_on_ball	no	6	2	fouled	single	jumper	1	h
06.04.2012	marcgasol	post_up	no	9	0	block_to_blockers_team	single	turnaround_jumper_r	1	q
06.04.2012	rudygay	o_cut	no	8	0	pressured	single	turnaround_jumper_l	1	i
06.04.2012	lebronjames	spot_up_or_iso	no	5	0	open	single	jumper	1	d
06.04.2012	mariochalmers	spot_up_or_iso	no	18	0	contested	single	jumper	1	e
06.04.2012	zachrandolph	transition	no	18	1	contested	single	layup	1	v
06.04.2012	lebronjames	transition	no	20	0	fouled	single	layup	1	t
06.04.2012	marcgasol	post_up	no	5	2	fouled	double	layup	2	u
06.04.2012	mikeconley	spot_up_or_iso	yes	2	0	contested	single	jumper	1	e
06.04.2012	lebronjames	transition	no	3	4	contested	single	jumper	1	d
06.04.2012	marcgasol	o_screen_set_on_ball	yes	8	1	pressured	single	fadeaway_jumper	1	u
06.04.2012	chrisbosh	spot_up_or_iso	no	7	0	open	single	jumper	1	g
06.04.2012	dwyanewade	o_rebound	no	24	0	contested	single	tip	1	u
06.04.2012	marcgasol	o_screen_set_on_ball	no	2	0	pressured	single	jumper	1	i
06.04.2012	lebronjames	transition	no	16	4	fouled	double	floater	2	i
06.04.2012	rudygay	o_cut	no	7	0	contested	single	jumper	1	g
06.04.2012	dwyanewade	o_cut	yes	16	0	pressured	single	reverse_layup	1	t
06.04.2012	rudygay	o_cut	yes	11	1	contested	single	turnaround_fadeaway_l	1	g
06.04.2012	mariochalmers	spot_up_or_iso	no	12	0	contested	single	jumper	1	d
06.04.2012	mikeconley	spot_up_or_iso	no	6	0	guarded	double	jumper	2	b
06.04.2012	dwyanewade	spot_up_or_iso	yes	16	3	altered	single	layup	1	v
06.04.2012	rudygay	o_cut	no	6	2	altered	double	layup	2	u
06.04.2012	chrisbosh	spot_up_or_iso	yes	14	1	contested	single	jumper	1	h
06.04.2012	mikeconley	o_cut	no	14	2	pressured	double	floater	2	i
06.04.2012	chrisbosh	spot_up_or_iso	no	1	0	block_to_shooters_team	double	jumper	2	i
06.04.2012	marcgasol	o_screen_set_off_ball	no	12	2	fouled	double	layup	2	t
06.04.2012	dwyanewade	post_up	yes	10	4	contested	single	turnaround_fadeaway_l	1	n
06.04.2012	marcgasol	post_up	no	6	1	contested	single	turnaround_fadeaway_r	1	q
06.04.2012	lebronjames	spot_up_or_iso	yes	14	0	pressured	single	layup	1	u
06.04.2012	rudygay	post_up	yes	4	3	contested	single	turnaround_fadeaway_r	1	q
06.04.2012	chrisbosh	spot_up_or_iso	no	6	2	contested	double	layup	2	u
06.04.2012	dwyanewade	o_rebound	yes	23	0	contested	single	reverse_layup	1	t
06.04.2012	rudygay	o_screen_set_on_ball	yes	9	0	contested	double	turnaround_jumper_r	2	v
06.04.2012	chrisbosh	spot_up_or_iso	yes	11	0	contested	single	jumper	1	i
06.04.2012	rudygay	o_screen_set_on_ball	no	1	2	block_to_blockers_team	single	dunk	1	t
06.04.2012	lebronjames	d_rebound	no	17	4	contested	single	layup	1	v
06.04.2012	lebronjames	spot_up_or_iso	no	10	2	pressured	triple_plus	floater	3	u
06.04.2012	lebronjames	post_up	no	21	1	pressured	single	reverse_layup	1	t
06.04.2012	zachrandolph	o_screen_set_on_ball	yes	8	2	contested	single	l_hook	1	v
06.04.2012	mikeconley	spot_up_or_iso	yes	8	0	guarded	double	jumper	2	b
06.04.2012	mikeconley	spot_up_or_iso	yes	7	4	contested	single	jumper	1	c
06.04.2012	lebronjames	transition	yes	12	4	contested	single	jumper	1	c
06.04.2012	lebronjames	transition	yes	11	4	altered	single	reverse_layup	1	v
06.04.2012	marcgasol	o_screen_set_on_ball	yes	4	0	fouled	single	jumper	1	t
06.04.2012	lebronjames	o_cut	yes	4	0	altered	single	layup	1	t
06.04.2012	zachrandolph	transition	no	2	1	contested	single	jumper	1	c
06.04.2012	dwyanewade	o_cut	yes	11	2	fouled	single	layup	1	v
06.04.2012	dwyanewade	transition	no	16	4	contested	single	jumper	1	j
06.04.2012	chrisbosh	post_up	no	7	4	contested	double	l_hook	2	u
06.04.2012	zachrandolph	post_up	no	2	2	contested	single	fadeaway_jumper	1	t
06.04.2012	rudygay	spot_up_or_iso	no	6	0	contested	single	jumper	1	e
06.04.2012	zachrandolph	o_rebound	no	2	1	contested	triple_plus	l_hook	3	u
06.04.2012	lebronjames	post_up	no	15	1	block_to_shooters_team	single	r_hook	1	v
06.04.2012	lebronjames	o_rebound	yes	14	0	pressured	single	layup	1	v
06.04.2012	zachrandolph	o_cut	yes	10	0	contested	single	l_hook	1	u
06.04.2012	dwyanewade	o_screen_received_off_ball	no	12	1	pressured	single	floater	1	t
06.04.2012	dwyanewade	o_cut	no	9	3	pressured	single	jumper	1	i
06.04.2012	rudygay	o_cut	no	7	0	open	single	jumper	1	d
06.04.2012	chrisbosh	spot_up_or_iso	no	8	0	contested	single	jumper	1	e
06.04.2012	lebronjames	spot_up_or_iso	no	17	2	block_to_shooters_team	single	layup	1	u
06.04.2012	chrisbosh	spot_up_or_iso	yes	14	1	guarded	single	jumper	1	a
06.04.2012	lebronjames	spot_up_or_iso	no	9	4	block_to_shooters_team	single	reverse_layup	1	v
06.04.2012	zachrandolph	post_up	no	10	2	altered	triple_plus	reverse_layup	3	v
06.04.2012	zachrandolph	o_cut	yes	18	0	contested	triple_plus	layup	3	v
06.04.2012	dwyanewade	spot_up_or_iso	yes	15	3	pressured	single	floater	1	v
06.04.2012	zachrandolph	o_rebound	no	24	0	contested	single	tip	1	u
06.04.2012	rudygay	spot_up_or_iso	no	8	2	contested	double	jumper	2	i
06.04.2012	dwyanewade	transition	yes	15	3	contested	single	jumper	1	d
06.04.2012	zachrandolph	o_cut	no	7	0	fouled	single	layup	1	v
06.04.2012	lebronjames	o_screen_received_off_ball	no	18	0	contested	single	jumper	1	b
06.04.2012	mariochalmers	o_cut	no	9	3	pressured	single	floater	1	i
06.04.2012	tonyparker	o_screen_received_off_ball	yes	11	0	contested	single	jumper	1	p
06.04.2012	tonyparker	o_cut	no	12	2	fouled	double	layup	2	v
06.04.2012	tonyparker	transition	yes	18	4	guarded	single	floater	1	t
06.04.2012	timduncan	o_screen_set_on_ball	no	12	1	fouled	double	turnaround_fadeaway_r	2	i
06.04.2012	timduncan	o_screen_received_off_ball	yes	10	1	contested	single	r_hook	1	u
06.04.2012	tonyparker	transition	no	13	4	pressured	double	jumper	2	p
06.04.2012	timduncan	spot_up_or_iso	yes	8	0	guarded	single	jumper	1	p
06.04.2012	tonyparker	o_cut	yes	6	2	pressured	double	layup	2	t
06.04.2012	timduncan	transition	no	18	4	guarded	double	jumper	2	o
06.04.2012	timduncan	o_screen_set_on_ball	yes	8	1	contested	single	layup	1	t
06.04.2012	timduncan	steal_loose_ball	yes	8	1	contested	triple_plus	layup	3	u
06.04.2012	timduncan	o_rebound	yes	12	0	pressured	double	layup	2	u
06.04.2012	timduncan	o_screen_set_on_ball	yes	9	4	contested	single	r_hook	1	n
06.04.2012	tonyparker	spot_up_or_iso	no	6	2	contested	single	fadeaway_jumper	1	k
06.04.2012	tonyparker	transition	no	12	4	pressured	double	floater	2	t
06.04.2012	timduncan	o_screen_set_on_ball	no	13	0	fouled	double	reverse_layup	2	t
06.04.2012	timduncan	spot_up_or_iso	yes	7	0	guarded	single	jumper	1	i
06.04.2012	timduncan	o_rebound	yes	8	0	pressured	triple_plus	layup	3	u
06.04.2012	kobebryant	o_screen_set_on_ball	no	1	1	contested	single	fadeaway_jumper	1	i
06.04.2012	kobebryant	o_screen_received_off_ball	yes	12	2	pressured	triple_plus	layup	3	t
06.04.2012	kobebryant	o_screen_received_off_ball	yes	11	0	guarded	triple_plus	layup	3	v
06.04.2012	kobebryant	post_up	no	11	0	contested	double	turnaround_fadeaway_l	2	j
06.04.2012	kobebryant	o_screen_received_off_ball	no	9	1	contested	double	jumper	2	i
06.04.2012	kobebryant	o_cut	no	1	4	contested	single	fadeaway_jumper	1	j
06.04.2012	kobebryant	o_screen_set_on_ball	yes	12	0	goal_tending	double	layup	2	v
06.04.2012	kobebryant	spot_up_or_iso	no	12	0	contested	single	fadeaway_jumper	1	g
06.04.2012	kobebryant	o_cut	yes	13	2	contested	triple_plus	layup	3	u
06.04.2012	kobebryant	post_up	no	8	2	fouled	triple_plus	layup	3	u
06.04.2012	kobebryant	transition	yes	19	1	guarded	single	dunk	1	u
06.04.2012	kobebryant	transition	no	18	0	contested	single	layup	1	t
06.04.2012	kobebryant	o_screen_received_off_ball	yes	10	0	contested	single	jumper	1	d
06.04.2012	kobebryant	o_cut	no	10	0	fouled	single	dunk	1	v
06.04.2012	kobebryant	post_up	yes	11	1	contested	double	turnaround_fadeaway_l	2	p
06.04.2012	kobebryant	post_up	no	12	2	contested	single	turnaround_fadeaway_r	1	q
06.04.2012	kobebryant	o_screen_received_off_ball	no	5	0	contested	single	jumper	1	j
06.04.2012	kobebryant	o_cut	no	11	0	contested	single	reverse_layup	1	v
06.04.2012	kobebryant	post_up	no	5	2	pressured	double	turnaround_fadeaway_r	2	o
06.04.2012	kobebryant	o_screen_set_on_ball	no	10	2	fouled	triple_plus	reverse_layup	3	v
06.04.2012	kobebryant	o_screen_received_off_ball	no	19	0	contested	single	jumper	1	d
06.04.2012	kobebryant	post_up	yes	17	4	pressured	double	layup	2	u
06.04.2012	kobebryant	transition	no	16	4	fouled	double	jumper	2	t
06.04.2012	kobebryant	o_screen_received_off_ball	no	13	0	pressured	single	fadeaway_jumper	1	e
06.04.2012	kobebryant	o_screen_received_off_ball	no	2	1	pressured	single	jumper	1	d
06.04.2012	kevindurant	o_cut	no	7	2	pressured	single	fadeaway_jumper	1	n
06.04.2012	davidwest	post_up	no	9	2	fouled	double	jumper	2	t
06.04.2012	russellwestbrook	post_up	no	11	1	fouled	single	jumper	1	q
06.04.2012	davidwest	o_screen_set_on_ball	no	3	2	pressured	double	jumper	2	i
06.04.2012	kevindurant	transition	yes	20	0	open	single	layup	1	t
06.04.2012	davidwest	o_cut	yes	9	0	guarded	single	jumper	1	i
06.04.2012	russellwestbrook	transition	no	15	4	contested	double	layup	2	v
06.04.2012	russellwestbrook	o_rebound	no	14	0	pressured	single	layup	1	t
06.04.2012	russellwestbrook	post_up	no	10	1	contested	single	jumper	1	v
06.04.2012	russellwestbrook	transition	yes	20	0	pressured	single	dunk	1	t
06.04.2012	kevindurant	transition	yes	20	0	open	single	dunk	1	u
06.04.2012	davidwest	spot_up_or_iso	yes	1	0	pressured	single	jumper	1	g
06.04.2012	russellwestbrook	o_rebound	no	9	1	contested	single	jumper	1	v
06.04.2012	paulgeorge	d_rebound	no	16	4	guarded	single	jumper	1	i
06.04.2012	kevindurant	spot_up_or_iso	yes	14	4	guarded	double	floater	2	i
06.04.2012	davidwest	steal_loose_ball	yes	2	1	guarded	single	fadeaway_jumper	1	n
06.04.2012	kevindurant	o_screen_received_off_ball	yes	11	1	pressured	double	floater	2	i
06.04.2012	jamesharden	o_cut	yes	12	0	pressured	single	jumper	1	b
06.04.2012	russellwestbrook	spot_up_or_iso	no	2	3	contested	single	fadeaway_jumper	1	p
06.04.2012	kevindurant	o_screen_set_on_ball	yes	7	2	contested	single	floater	1	n
06.04.2012	kevindurant	o_cut	no	11	0	pressured	double	layup	2	v
06.04.2012	kevindurant	o_screen_set_on_ball	no	15	0	guarded	single	jumper	1	o
06.04.2012	kevindurant	post_up	yes	16	0	pressured	single	reverse_dunk	1	v
06.04.2012	kevindurant	off_double_screen	yes	8	4	contested	single	dunk	1	u
06.04.2012	jamesharden	spot_up_or_iso	no	9	2	block_to_shooters_team	single	layup	1	u
06.04.2012	davidwest	spot_up_or_iso	no	5	2	block_to_blockers_team	single	r_hook	1	i
06.04.2012	kevindurant	o_screen_received_off_ball	yes	8	3	contested	single	layup	1	v
06.04.2012	paulgeorge	spot_up_or_iso	yes	3	1	contested	single	fadeaway_jumper	1	b
06.04.2012	davidwest	o_screen_received_off_ball	yes	15	2	pressured	single	floater	1	i
06.04.2012	kevindurant	spot_up_or_iso	yes	8	0	pressured	single	jumper	1	b
06.04.2012	russellwestbrook	transition	no	17	4	open	single	jumper	1	j
06.04.2012	russellwestbrook	transition	no	3	4	altered	single	layup	1	t
06.04.2012	paulgeorge	spot_up_or_iso	no	14	2	fouled	double	layup	2	t
06.04.2012	kevindurant	o_screen_received_off_ball	no	15	0	contested	single	jumper	1	d
06.04.2012	paulgeorge	steal_loose_ball	no	19	4	block_to_blockers_team	single	layup	1	v
06.04.2012	kevindurant	spot_up_or_iso	no	13	4	fouled	single	layup	1	v
06.04.2012	russellwestbrook	steal_loose_ball	no	19	4	pressured	triple_plus	layup	3	v
06.04.2012	davidwest	o_screen_set_on_ball	no	7	1	contested	single	floater	1	n
06.04.2012	davidwest	d_rebound	no	23	0	fouled	single	jumper	1	u
06.04.2012	davidwest	o_cut	yes	11	2	pressured	single	r_hook	1	r
06.04.2012	russellwestbrook	transition	yes	15	4	contested	single	jumper	1	i
06.04.2012	paulgeorge	o_rebound	no	21	1	block_to_shooters_team	single	layup	1	u
06.04.2012	paulgeorge	o_rebound	no	19	1	block_to_blockers_team	single	reverse_layup	1	u
06.04.2012	russellwestbrook	transition	no	20	4	fouled	single	jumper	1	u
06.04.2012	kevindurant	spot_up_or_iso	no	13	0	pressured	single	jumper	1	c
06.04.2012	russellwestbrook	spot_up_or_iso	no	20	2	pressured	single	jumper	1	b
06.04.2012	paulgeorge	o_cut	yes	2	0	contested	double	layup	2	u
06.04.2012	russellwestbrook	o_cut	no	7	4	block_to_blockers_team	triple_plus	layup	3	u
06.04.2012	kevindurant	spot_up_or_iso	no	17	2	contested	double	layup	2	t
06.04.2012	russellwestbrook	post_up	yes	9	0	pressured	single	dunk	1	t
06.04.2012	paulgeorge	spot_up_or_iso	no	10	0	contested	single	jumper	1	e
06.04.2012	jamesharden	spot_up_or_iso	no	14	2	fouled	double	layup	2	n
06.04.2012	paulgeorge	transition	no	18	0	contested	single	jumper	1	a
06.04.2012	kevindurant	spot_up_or_iso	yes	14	0	contested	single	jumper	1	d
06.04.2012	kevindurant	spot_up_or_iso	yes	16	0	contested	single	jumper	1	n
06.04.2012	russellwestbrook	spot_up_or_iso	no	17	4	contested	single	jumper	1	o
06.04.2012	russellwestbrook	spot_up_or_iso	yes	10	2	pressured	single	fadeaway_jumper	1	i
06.04.2012	russellwestbrook	transition	no	21	3	contested	single	layup	1	u
06.04.2012	kevindurant	o_rebound	yes	18	0	pressured	double	r_hook	2	t
06.04.2012	russellwestbrook	transition	no	2	4	block_to_blockers_team	double	layup	2	v
06.04.2012	jamesharden	spot_up_or_iso	no	17	0	fouled	single	layup	1	u
06.04.2012	kevindurant	d_rebound	no	20	4	fouled	double	jumper	2	p
06.04.2012	russellwestbrook	o_cut	yes	14	0	pressured	single	jumper	1	b
06.04.2012	jamesharden	o_cut	no	14	4	fouled	single	layup	1	u
06.04.2012	paulgeorge	steal_loose_ball	yes	12	4	contested	single	floater	1	u
06.04.2012	kevindurant	spot_up_or_iso	no	12	4	fouled	double	layup	2	v
06.04.2012	russellwestbrook	transition	no	13	4	block_to_shooters_team	double	layup	2	v
06.04.2012	kevindurant	o_screen_received_off_ball	yes	12	0	pressured	single	jumper	1	d
06.04.2012	russellwestbrook	spot_up_or_iso	no	14	3	pressured	single	jumper	1	c
06.04.2012	kevindurant	steal_loose_ball	no	13	3	contested	single	jumper	1	b
06.04.2012	paulgeorge	spot_up_or_iso	no	7	1	contested	single	jumper	1	j
06.04.2012	kevindurant	spot_up_or_iso	yes	14	0	pressured	single	jumper	1	b
06.04.2012	russellwestbrook	steal_loose_ball	no	2	0	fouled	single	jumper	1	q
06.04.2012	kevindurant	o_screen_received_off_ball	no	16	0	contested	single	jumper	1	c
06.04.2012	kevindurant	o_screen_received_off_ball	yes	16	0	contested	double	layup	2	u
06.04.2012	russellwestbrook	transition	yes	20	2	contested	single	layup	1	v
06.04.2012	kevindurant	spot_up_or_iso	yes	18	4	fouled	single	dunk	1	t
06.04.2012	russellwestbrook	o_cut	yes	7	1	pressured	single	jumper	1	c
06.04.2012	russellwestbrook	transition	no	2	2	pressured	double	jumper	2	d
07.04.2012	paulpierce	o_screen_received_off_ball	yes	11	0	guarded	single	jumper	1	p
07.04.2012	paulgeorge	spot_up_or_iso	no	2	0	contested	single	jumper	1	d
07.04.2012	paulpierce	spot_up_or_iso	no	19	0	pressured	single	jumper	1	c
07.04.2012	paulpierce	spot_up_or_iso	yes	9	0	pressured	single	jumper	1	b
07.04.2012	kevingarnett	spot_up_or_iso	yes	7	0	open	single	jumper	1	h
07.04.2012	paulpierce	o_cut	no	14	0	pressured	single	layup	1	t
07.04.2012	kevingarnett	o_screen_set_on_ball	no	2	0	pressured	single	jumper	1	k
07.04.2012	rajonrondo	transition	yes	19	4	open	single	jumper	1	i
07.04.2012	davidwest	post_up	yes	6	2	contested	single	layup	1	v
07.04.2012	rajonrondo	spot_up_or_iso	no	13	4	contested	double	floater	2	u
07.04.2012	davidwest	spot_up_or_iso	no	18	0	guarded	single	jumper	1	g
07.04.2012	kevingarnett	post_up	no	8	2	contested	single	turnaround_fadeaway_r	1	i
07.04.2012	kevingarnett	post_up	no	8	4	pressured	single	jumper	1	q
07.04.2012	paulgeorge	transition	no	20	3	guarded	single	layup	1	u
07.04.2012	rajonrondo	o_cut	no	9	1	pressured	single	fadeaway_jumper	1	q
07.04.2012	paulpierce	transition	no	21	0	pressured	double	layup	2	u
07.04.2012	paulgeorge	transition	no	18	4	guarded	single	layup	1	u
07.04.2012	paulpierce	spot_up_or_iso	no	4	0	guarded	single	jumper	1	d
07.04.2012	davidwest	post_up	yes	2	0	pressured	single	layup	1	u
07.04.2012	paulgeorge	transition	no	1	4	contested	single	jumper	1	c
07.04.2012	paulpierce	o_screen_received_off_ball	yes	11	4	contested	double	layup	2	t
07.04.2012	kevingarnett	o_screen_set_on_ball	no	14	0	pressured	single	jumper	1	i
07.04.2012	paulpierce	spot_up_or_iso	no	16	3	contested	single	jumper	1	j
07.04.2012	paulgeorge	spot_up_or_iso	no	11	0	guarded	single	jumper	1	e
07.04.2012	paulpierce	spot_up_or_iso	yes	16	2	guarded	single	dunk	1	v
07.04.2012	paulgeorge	o_cut	no	8	2	guarded	single	jumper	1	t
07.04.2012	kevingarnett	spot_up_or_iso	no	16	0	open	single	jumper	1	g
07.04.2012	davidwest	spot_up_or_iso	yes	8	2	contested	single	r_hook	1	i
07.04.2012	kevingarnett	o_screen_set_on_ball	yes	6	0	pressured	single	jumper	1	i
07.04.2012	paulpierce	post_up	no	10	0	pressured	single	fadeaway_jumper	1	n
07.04.2012	paulpierce	spot_up_or_iso	yes	1	0	contested	single	jumper	1	b
07.04.2012	paulpierce	spot_up_or_iso	no	15	3	pressured	single	jumper	1	i
07.04.2012	davidwest	post_up	yes	10	0	guarded	single	reverse_layup	1	u
07.04.2012	rajonrondo	spot_up_or_iso	no	5	4	pressured	single	layup	1	v
07.04.2012	paulpierce	spot_up_or_iso	no	8	2	fouled	double	layup	2	v
07.04.2012	paulpierce	spot_up_or_iso	no	1	4	contested	single	fadeaway_jumper	1	p
07.04.2012	kevingarnett	spot_up_or_iso	yes	15	0	pressured	single	turnaround_jumper_l	1	o
07.04.2012	kevingarnett	post_up	no	6	3	pressured	single	jumper	1	h
07.04.2012	kevingarnett	post_up	yes	8	1	contested	single	r_hook	1	v
07.04.2012	kevingarnett	post_up	no	14	0	pressured	triple_plus	layup	3	v
07.04.2012	kevingarnett	spot_up_or_iso	yes	7	0	contested	single	fadeaway_jumper	1	o
07.04.2012	kevingarnett	post_up	no	2	1	fouled	double	layup	2	v
07.04.2012	davidwest	post_up	yes	15	2	contested	single	l_hook	1	u
07.04.2012	davidwest	o_screen_set_on_ball	yes	7	2	pressured	single	jumper	1	i
07.04.2012	paulpierce	o_screen_received_off_ball	no	16	0	guarded	single	jumper	1	n
07.04.2012	paulpierce	o_screen_received_off_ball	yes	11	0	guarded	single	layup	1	t
07.04.2012	paulgeorge	o_cut	no	2	2	altered	single	layup	1	t
07.04.2012	paulpierce	post_up	yes	23	0	contested	single	layup	1	t
07.04.2012	rajonrondo	spot_up_or_iso	no	4	4	contested	single	jumper	1	j
07.04.2012	rajonrondo	steal_loose_ball	yes	22	3	pressured	single	layup	1	t
07.04.2012	kevingarnett	o_screen_set_on_ball	yes	4	0	guarded	single	jumper	1	i
07.04.2012	paulgeorge	spot_up_or_iso	no	13	1	open	single	jumper	1	b
07.04.2012	kevingarnett	spot_up_or_iso	no	1	0	pressured	single	jumper	1	h
07.04.2012	blakegriffin	o_screen_received_off_ball	yes	10	1	pressured	single	dunk	1	t
07.04.2012	chrispaul	post_up	no	14	4	contested	double	turnaround_fadeaway_r	2	u
07.04.2012	blakegriffin	post_up	yes	15	2	pressured	double	jumper	2	v
07.04.2012	chrispaul	o_screen_received_off_ball	yes	8	4	pressured	triple_plus	fadeaway_jumper	3	i
07.04.2012	blakegriffin	spot_up_or_iso	yes	15	0	contested	single	jumper	1	i
07.04.2012	blakegriffin	post_up	no	2	1	fouled	single	jumper	1	k
07.04.2012	blakegriffin	o_cut	yes	19	0	pressured	single	dunk	1	v
07.04.2012	chrispaul	spot_up_or_iso	no	17	0	contested	single	jumper	1	d
07.04.2012	blakegriffin	d_rebound	no	1	2	open	single	jumper	1	bb
07.04.2012	blakegriffin	transition	yes	21	1	open	single	dunk	1	t
07.04.2012	blakegriffin	transition	yes	20	1	pressured	single	dunk	1	u
07.04.2012	blakegriffin	o_rebound	yes	24	0	pressured	single	dunk	1	v
07.04.2012	blakegriffin	transition	no	19	2	fouled	double	jumper	2	i
07.04.2012	chrispaul	spot_up_or_iso	no	12	2	pressured	single	floater	1	o
07.04.2012	chrispaul	spot_up_or_iso	no	18	4	pressured	single	fadeaway_jumper	1	n
07.04.2012	blakegriffin	o_cut	no	9	2	pressured	single	jumper	1	g
07.04.2012	chrispaul	transition	no	15	4	block_to_shooters_team	double	floater	2	t
07.04.2012	blakegriffin	post_up	yes	13	0	pressured	single	r_hook	1	t
07.04.2012	blakegriffin	post_up	no	2	1	fouled	double	layup	2	q
07.04.2012	chrispaul	post_up	no	8	0	contested	single	jumper	1	q
07.04.2012	chrispaul	o_cut	yes	7	4	contested	double	floater	2	u
07.04.2012	blakegriffin	post_up	yes	16	0	fouled	single	layup	1	u
07.04.2012	blakegriffin	o_screen_set_on_ball	yes	11	0	pressured	single	dunk	1	v
07.04.2012	chrispaul	spot_up_or_iso	yes	12	4	contested	double	jumper	2	o
07.04.2012	chrispaul	transition	yes	2	4	fouled	double	layup	2	t
07.04.2012	chrispaul	spot_up_or_iso	yes	13	4	contested	single	jumper	1	i
07.04.2012	chrispaul	d_rebound	no	16	4	contested	single	jumper	1	k
07.04.2012	blakegriffin	post_up	no	13	2	pressured	double	r_hook	2	v
07.04.2012	blakegriffin	transition	yes	19	0	pressured	single	dunk	1	v
07.04.2012	chrispaul	transition	yes	17	0	open	single	jumper	1	b
07.04.2012	blakegriffin	transition	yes	21	0	pressured	single	dunk	1	u
07.04.2012	andreiguodala	post_up	no	12	1	altered	single	jumper	1	n
07.04.2012	jrueholiday	o_cut	no	6	0	contested	single	jumper	1	e
07.04.2012	andreiguodala	o_cut	no	9	2	contested	single	jumper	1	c
07.04.2012	jrueholiday	o_cut	no	11	0	contested	single	reverse_layup	1	u
07.04.2012	andreiguodala	o_cut	no	10	1	fouled	single	layup	1	u
07.04.2012	andreiguodala	o_cut	no	2	0	guarded	single	jumper	1	k
07.04.2012	andreiguodala	o_rebound	no	22	0	block_to_blockers_team	single	jumper	1	v
07.04.2012	jrueholiday	o_cut	no	10	3	pressured	single	r_hook	1	p
07.04.2012	andreiguodala	spot_up_or_iso	no	7	3	contested	double	jumper	2	p
07.04.2012	andreiguodala	o_screen_set_on_ball	yes	9	2	contested	single	turnaround_fadeaway_l	1	i
07.04.2012	andreiguodala	spot_up_or_iso	no	10	0	contested	single	jumper	1	e
07.04.2012	jrueholiday	o_cut	no	9	2	contested	double	jumper	2	i
07.04.2012	andreiguodala	spot_up_or_iso	no	3	0	contested	single	jumper	1	d
07.04.2012	jrueholiday	spot_up_or_iso	no	1	3	contested	single	jumper	1	p
07.04.2012	jrueholiday	transition	yes	12	4	fouled	single	layup	1	t
07.04.2012	jrueholiday	spot_up_or_iso	yes	4	4	contested	single	jumper	1	g
07.04.2012	andreiguodala	o_screen_set_off_ball	no	18	2	fouled	double	layup	2	v
07.04.2012	andreiguodala	transition	yes	15	1	open	single	dunk	1	u
07.04.2012	jrueholiday	transition	no	4	4	contested	single	jumper	1	c
07.04.2012	marcgasol	post_up	no	22	0	guarded	triple_plus	layup	3	t
07.04.2012	rudygay	o_screen_received_off_ball	yes	12	1	contested	single	jumper	1	i
07.04.2012	mikeconley	spot_up_or_iso	yes	10	0	pressured	single	jumper	1	d
07.04.2012	rudygay	spot_up_or_iso	no	4	0	pressured	single	jumper	1	d
07.04.2012	rudygay	o_cut	no	10	2	contested	double	jumper	2	g
07.04.2012	marcgasol	post_up	no	8	2	contested	double	r_hook	2	i
07.04.2012	rudygay	transition	no	15	4	contested	single	fadeaway_jumper	1	v
07.04.2012	marcgasol	post_up	yes	5	1	altered	triple_plus	layup	3	v
07.04.2012	zachrandolph	o_rebound	no	24	0	contested	single	tip	1	u
07.04.2012	rudygay	spot_up_or_iso	no	11	0	guarded	single	jumper	1	d
07.04.2012	rudygay	o_rebound	yes	22	2	open	single	jumper	1	i
07.04.2012	rudygay	spot_up_or_iso	yes	11	1	open	single	jumper	1	b
07.04.2012	marcgasol	o_cut	yes	11	0	contested	double	layup	2	t
07.04.2012	rudygay	transition	yes	21	1	open	single	dunk	1	u
07.04.2012	zachrandolph	o_cut	yes	2	0	open	single	jumper	1	d
07.04.2012	zachrandolph	o_cut	no	19	1	block_to_shooters_team	double	layup	2	v
07.04.2012	zachrandolph	o_cut	no	8	0	contested	single	jumper	1	k
07.04.2012	zachrandolph	post_up	yes	11	0	altered	single	layup	1	t
07.04.2012	zachrandolph	o_cut	yes	19	0	contested	single	reverse_layup	1	u
07.04.2012	rudygay	spot_up_or_iso	yes	11	0	guarded	single	jumper	1	d
07.04.2012	rudygay	o_cut	no	9	0	contested	single	jumper	1	j
07.04.2012	rudygay	spot_up_or_iso	no	2	2	pressured	single	jumper	1	p
07.04.2012	rudygay	steal_loose_ball	yes	4	0	pressured	single	layup	1	u
07.04.2012	marcgasol	o_cut	yes	5	0	contested	double	jumper	2	p
07.04.2012	mikeconley	transition	yes	17	4	altered	double	reverse_layup	2	t
07.04.2012	marcgasol	o_screen_set_on_ball	yes	5	0	contested	single	jumper	1	n
07.04.2012	mikeconley	steal_loose_ball	no	1	2	open	single	jumper	1	bb
07.04.2012	rudygay	spot_up_or_iso	yes	10	0	pressured	single	jumper	1	a
07.04.2012	marcgasol	o_screen_set_on_ball	no	10	0	guarded	double	floater	2	v
07.04.2012	rudygay	o_cut	yes	14	0	guarded	single	dunk	1	u
07.04.2012	mikeconley	transition	no	17	4	block_to_blockers_team	double	layup	2	t
07.04.2012	mikeconley	spot_up_or_iso	yes	8	0	open	single	jumper	1	b
07.04.2012	marcgasol	spot_up_or_iso	no	1	0	contested	single	jumper	1	j
07.04.2012	marcgasol	post_up	no	5	2	contested	triple_plus	r_hook	3	u
07.04.2012	mikeconley	transition	yes	16	4	contested	double	layup	2	v
07.04.2012	marcgasol	o_screen_set_on_ball	no	13	0	contested	single	jumper	1	p
07.04.2012	mikeconley	o_cut	no	10	4	pressured	single	floater	1	o
07.04.2012	zachrandolph	post_up	no	15	2	block_to_shooters_team	triple_plus	layup	3	u
07.04.2012	zachrandolph	o_screen_set_on_ball	no	14	2	pressured	double	layup	2	v
07.04.2012	zachrandolph	o_cut	no	16	0	open	single	jumper	1	q
07.04.2012	zachrandolph	o_rebound	no	24	0	pressured	double	tip	2	u
07.04.2012	zachrandolph	post_up	yes	8	2	contested	triple_plus	l_hook	1	u
07.04.2012	zachrandolph	spot_up_or_iso	yes	2	2	contested	single	jumper	1	n
07.04.2012	zachrandolph	post_up	no	12	0	contested	single	jumper	1	n
07.04.2012	mikeconley	o_cut	no	5	3	contested	single	fadeaway_jumper	1	o
07.04.2012	rudygay	post_up	yes	3	2	pressured	single	layup	1	v
07.04.2012	zachrandolph	o_screen_set_on_ball	yes	3	2	contested	single	l_hook	1	q
07.04.2012	mikeconley	o_cut	no	1	1	contested	single	jumper	1	d
07.04.2012	zachrandolph	o_screen_set_on_ball	no	12	0	altered	double	layup	2	v
07.04.2012	marcgasol	steal_loose_ball	no	1	0	guarded	double	r_hook	2	i
07.04.2012	marcgasol	spot_up_or_iso	no	1	0	open	single	jumper	1	g
08.04.2012	carmeloanthony	off_double_screen	yes	12	0	contested	single	jumper	1	i
08.04.2012	carmeloanthony	spot_up_or_iso	yes	16	0	open	single	jumper	1	d
08.04.2012	carmeloanthony	off_double_screen	yes	12	1	contested	single	jumper	1	p
08.04.2012	carmeloanthony	spot_up_or_iso	yes	11	0	contested	single	jumper	1	d
08.04.2012	carmeloanthony	spot_up_or_iso	yes	13	0	contested	single	jumper	1	p
08.04.2012	jrsmith	spot_up_or_iso	no	14	4	pressured	single	reverse_layup	1	u
08.04.2012	jrsmith	steal_loose_ball	no	5	4	contested	single	jumper	1	b
08.04.2012	jrsmith	o_screen_received_off_ball	yes	10	3	contested	single	fadeaway_jumper	1	i
08.04.2012	jrsmith	o_cut	no	16	2	contested	single	jumper	1	h
08.04.2012	jrsmith	o_rebound	no	22	2	contested	single	jumper	1	a
08.04.2012	carmeloanthony	post_up	no	7	1	contested	single	jumper	1	j
08.04.2012	carmeloanthony	spot_up_or_iso	no	8	2	fouled	single	jumper	1	q
08.04.2012	carmeloanthony	spot_up_or_iso	yes	11	2	pressured	single	layup	1	v
08.04.2012	carmeloanthony	spot_up_or_iso	no	4	3	altered	single	layup	1	q
08.04.2012	carmeloanthony	o_rebound	yes	3	0	contested	double	tip	2	v
08.04.2012	carmeloanthony	o_cut	no	21	1	pressured	single	jumper	1	i
08.04.2012	carmeloanthony	o_screen_set_on_ball	no	3	1	contested	double	jumper	2	k
08.04.2012	carmeloanthony	transition	no	20	0	block_to_blockers_team	single	layup	1	t
08.04.2012	jrsmith	spot_up_or_iso	no	5	4	contested	single	fadeaway_jumper	1	i
08.04.2012	carmeloanthony	transition	yes	15	4	fouled	double	layup	2	t
08.04.2012	carmeloanthony	transition	no	2	4	contested	single	jumper	1	c
08.04.2012	carmeloanthony	spot_up_or_iso	yes	21	2	pressured	single	jumper	1	q
08.04.2012	carmeloanthony	spot_up_or_iso	no	2	1	contested	single	jumper	1	n
08.04.2012	jrsmith	spot_up_or_iso	yes	12	0	contested	single	jumper	1	a
08.04.2012	jrsmith	o_screen_set_on_ball	no	10	2	contested	single	jumper	1	j
08.04.2012	jrsmith	spot_up_or_iso	no	5	4	block_to_blockers_team	single	jumper	1	n
08.04.2012	carmeloanthony	o_screen_received_off_ball	no	5	1	block_to_blockers_team	single	jumper	1	o
08.04.2012	jrsmith	spot_up_or_iso	yes	4	4	pressured	double	layup	2	u
08.04.2012	jrsmith	spot_up_or_iso	no	13	0	contested	single	jumper	1	a
08.04.2012	carmeloanthony	o_screen_received_off_ball	yes	8	3	contested	double	jumper	2	n
08.04.2012	carmeloanthony	o_screen_received_off_ball	no	13	1	contested	double	jumper	2	g
08.04.2012	carmeloanthony	o_cut	yes	1	4	altered	triple_plus	fadeaway_jumper	3	v
08.04.2012	carmeloanthony	spot_up_or_iso	no	10	4	fouled	double	layup	2	v
08.04.2012	jrsmith	transition	no	19	0	pressured	single	jumper	1	b
08.04.2012	jrsmith	spot_up_or_iso	no	3	4	block_to_blockers_team	double	jumper	2	u
08.04.2012	carmeloanthony	spot_up_or_iso	no	5	4	contested	single	turnaround_fadeaway_l	1	p
08.04.2012	jrsmith	spot_up_or_iso	no	6	0	contested	single	jumper	1	c
08.04.2012	carmeloanthony	spot_up_or_iso	no	13	4	block_to_blockers_team	single	reverse_layup	1	t
08.04.2012	carmeloanthony	o_cut	no	1	2	fouled	double	r_hook	2	u
08.04.2012	jrsmith	spot_up_or_iso	no	2	0	open	single	jumper	1	b
08.04.2012	jrsmith	post_up	yes	9	0	contested	single	jumper	1	e
08.04.2012	jrsmith	spot_up_or_iso	no	7	1	contested	single	jumper	1	b
08.04.2012	carmeloanthony	spot_up_or_iso	yes	16	1	goal_tending	double	layup	2	u
08.04.2012	carmeloanthony	spot_up_or_iso	no	14	4	contested	single	jumper	1	p
08.04.2012	carmeloanthony	spot_up_or_iso	yes	15	3	fouled	double	layup	2	t
08.04.2012	carmeloanthony	transition	yes	13	4	contested	single	jumper	1	b
08.04.2012	jrsmith	spot_up_or_iso	yes	10	3	contested	single	fadeaway_jumper	1	h
08.04.2012	carmeloanthony	spot_up_or_iso	no	10	3	contested	double	jumper	2	q
08.04.2012	jrsmith	o_cut	yes	11	4	contested	single	jumper	1	j
08.04.2012	jrsmith	spot_up_or_iso	no	16	0	open	single	jumper	1	b
08.04.2012	carmeloanthony	o_cut	yes	15	2	pressured	single	layup	1	t
08.04.2012	carmeloanthony	spot_up_or_iso	no	14	3	altered	double	layup	2	t
08.04.2012	carmeloanthony	o_rebound	no	24	0	block_to_shooters_team	triple_plus	layup	3	t
08.04.2012	jrsmith	spot_up_or_iso	no	16	0	open	single	jumper	1	b
08.04.2012	carmeloanthony	o_cut	yes	10	4	contested	single	jumper	1	b
10.04.2012	mariochalmers	spot_up_or_iso	yes	5	0	open	single	jumper	1	a
10.04.2012	paulpierce	o_screen_received_off_ball	no	9	0	pressured	single	jumper	1	i
10.04.2012	lebronjames	post_up	yes	15	0	pressured	single	layup	1	v
10.04.2012	dwyanewade	post_up	no	16	0	contested	single	floater	1	s
10.04.2012	kevingarnett	spot_up_or_iso	no	14	1	contested	double	jumper	2	t
10.04.2012	dwyanewade	o_cut	yes	12	0	open	single	layup	1	u
10.04.2012	kevingarnett	spot_up_or_iso	yes	14	0	open	single	jumper	1	h
10.04.2012	chrisbosh	spot_up_or_iso	no	15	0	contested	single	jumper	1	h
10.04.2012	kevingarnett	spot_up_or_iso	no	14	0	contested	single	jumper	1	h
10.04.2012	chrisbosh	o_screen_set_on_ball	no	17	0	pressured	single	jumper	1	n
10.04.2012	kevingarnett	o_screen_set_on_ball	yes	12	0	contested	single	jumper	1	k
10.04.2012	dwyanewade	spot_up_or_iso	no	14	4	contested	double	layup	2	v
10.04.2012	rajonrondo	transition	yes	18	2	open	single	jumper	1	h
10.04.2012	chrisbosh	spot_up_or_iso	no	12	0	open	single	jumper	1	h
10.04.2012	paulpierce	transition	no	18	4	fouled	double	layup	2	t
10.04.2012	dwyanewade	o_screen_received_off_ball	yes	19	0	pressured	single	dunk	1	v
10.04.2012	paulpierce	spot_up_or_iso	no	16	4	contested	single	jumper	1	i
10.04.2012	lebronjames	post_up	yes	10	3	contested	single	r_hook	1	u
10.04.2012	dwyanewade	o_cut	no	2	2	contested	single	fadeaway_jumper	1	q
10.04.2012	paulpierce	transition	yes	19	1	contested	single	layup	1	t
10.04.2012	lebronjames	o_screen_received_off_ball	no	5	4	fouled	single	jumper	1	i
10.04.2012	lebronjames	transition	yes	20	0	pressured	single	dunk	1	u
10.04.2012	lebronjames	spot_up_or_iso	no	1	1	pressured	single	jumper	1	j
10.04.2012	dwyanewade	spot_up_or_iso	yes	7	3	contested	single	layup	1	v
10.04.2012	rajonrondo	transition	yes	16	4	open	single	jumper	1	b
10.04.2012	kevingarnett	post_up	yes	8	1	contested	single	jumper	1	n
10.04.2012	chrisbosh	o_screen_set_on_ball	yes	8	0	contested	single	jumper	1	h
10.04.2012	kevingarnett	spot_up_or_iso	yes	12	0	pressured	single	layup	1	u
10.04.2012	dwyanewade	spot_up_or_iso	yes	9	4	altered	single	layup	1	u
10.04.2012	dwyanewade	spot_up_or_iso	no	18	2	fouled	double	layup	2	t
10.04.2012	mariochalmers	spot_up_or_iso	no	18	0	open	single	jumper	1	c
10.04.2012	kevingarnett	spot_up_or_iso	yes	10	1	altered	double	reverse_layup	2	u
10.04.2012	dwyanewade	spot_up_or_iso	no	13	4	fouled	single	fadeaway_jumper	1	l
10.04.2012	lebronjames	o_screen_received_off_ball	no	12	0	altered	single	layup	1	v
10.04.2012	lebronjames	o_rebound	no	11	0	block_to_shooters_team	double	layup	2	u
10.04.2012	lebronjames	o_rebound	no	22	0	fouled	triple_plus	layup	3	u
10.04.2012	kevingarnett	spot_up_or_iso	no	9	1	pressured	double	layup	2	v
10.04.2012	lebronjames	spot_up_or_iso	no	17	4	contested	double	jumper	2	q
10.04.2012	kevingarnett	o_cut	no	7	0	fouled	single	fadeaway_jumper	1	i
10.04.2012	dwyanewade	o_cut	yes	9	0	pressured	single	dunk	1	v
10.04.2012	lebronjames	o_cut	yes	16	0	pressured	single	layup	1	t
10.04.2012	paulpierce	spot_up_or_iso	no	8	0	contested	single	jumper	1	c
10.04.2012	paulpierce	spot_up_or_iso	yes	20	0	guarded	double	jumper	2	d
10.04.2012	dwyanewade	transition	yes	20	2	guarded	single	dunk	1	t
10.04.2012	rajonrondo	spot_up_or_iso	no	19	2	guarded	single	floater	1	i
10.04.2012	mariochalmers	transition	yes	18	4	altered	single	jumper	1	v
10.04.2012	paulpierce	spot_up_or_iso	no	1	2	contested	single	fadeaway_jumper	1	a
10.04.2012	dwyanewade	transition	yes	13	4	pressured	single	dunk	1	u
10.04.2012	rajonrondo	spot_up_or_iso	yes	4	4	guarded	single	jumper	1	h
10.04.2012	paulpierce	transition	yes	19	0	contested	single	jumper	1	d
10.04.2012	dwyanewade	spot_up_or_iso	no	13	3	contested	single	floater	1	t
10.04.2012	lebronjames	transition	yes	18	4	fouled	single	layup	1	v
10.04.2012	paulpierce	post_up	yes	8	2	contested	double	layup	2	u
10.04.2012	chrisbosh	post_up	yes	12	1	pressured	single	l_hook	1	v
10.04.2012	paulpierce	post_up	yes	5	0	pressured	single	layup	1	t
10.04.2012	lebronjames	transition	yes	1	4	open	single	jumper	1	c
10.04.2012	mariochalmers	spot_up_or_iso	no	2	0	pressured	single	jumper	1	f
10.04.2012	kevingarnett	post_up	yes	8	1	contested	single	turnaround_jumper_r	1	t
10.04.2012	mariochalmers	spot_up_or_iso	no	10	0	open	single	jumper	1	e
10.04.2012	mariochalmers	transition	no	16	2	fouled	single	layup	1	t
10.04.2012	dwyanewade	spot_up_or_iso	no	17	1	contested	single	fadeaway_jumper	1	g
10.04.2012	mariochalmers	spot_up_or_iso	yes	20	0	open	single	jumper	1	d
10.04.2012	paulpierce	spot_up_or_iso	no	6	2	contested	single	fadeaway_jumper	1	q
10.04.2012	dwyanewade	spot_up_or_iso	no	10	2	contested	double	layup	2	t
10.04.2012	rajonrondo	transition	yes	12	4	contested	double	floater	2	i
10.04.2012	mariochalmers	spot_up_or_iso	yes	14	3	altered	single	layup	1	u
10.04.2012	rajonrondo	spot_up_or_iso	yes	11	0	contested	single	jumper	1	h
10.04.2012	lebronjames	spot_up_or_iso	no	17	0	open	single	jumper	1	b
10.04.2012	rajonrondo	transition	no	14	4	fouled	single	layup	1	v
10.04.2012	rajonrondo	steal_loose_ball	no	17	3	fouled	double	floater	2	v
10.04.2012	chrisbosh	o_screen_set_on_ball	no	9	0	guarded	single	jumper	1	h
10.04.2012	lebronjames	o_rebound	no	23	0	guarded	single	jumper	1	i
10.04.2012	mariochalmers	spot_up_or_iso	yes	21	0	open	single	jumper	1	d
10.04.2012	paulpierce	post_up	no	3	2	fouled	single	jumper	1	q
10.04.2012	chrisbosh	o_screen_set_on_ball	no	15	0	block_to_shooters_team	double	layup	2	v
10.04.2012	paulpierce	post_up	no	3	3	block_to_shooters_team	single	fadeaway_jumper	1	i
10.04.2012	paulpierce	o_rebound	no	1	1	contested	single	fadeaway_jumper	1	i
10.04.2012	lebronjames	transition	no	20	1	fouled	double	jumper	2	u
10.04.2012	rajonrondo	spot_up_or_iso	no	14	0	guarded	single	jumper	1	k
10.04.2012	chrisbosh	post_up	no	15	2	contested	single	turnaround_fadeaway_r	1	q
10.04.2012	lebronjames	o_rebound	no	13	0	pressured	double	layup	2	t
10.04.2012	paulpierce	spot_up_or_iso	yes	18	0	contested	single	jumper	1	b
10.04.2012	lebronjames	o_screen_received_off_ball	yes	5	4	contested	single	fadeaway_jumper	1	g
10.04.2012	dwyanewade	o_cut	no	15	0	guarded	single	jumper	1	d
10.04.2012	lebronjames	spot_up_or_iso	no	9	2	fouled	single	layup	1	v
10.04.2012	rajonrondo	d_rebound	yes	18	4	contested	single	jumper	1	j
10.04.2012	lebronjames	o_cut	yes	4	4	contested	single	fadeaway_jumper	1	j
10.04.2012	rajonrondo	transition	no	11	4	contested	single	layup	1	t
10.04.2012	paulpierce	spot_up_or_iso	no	4	4	contested	single	fadeaway_jumper	1	k
10.04.2012	lebronjames	transition	yes	6	4	contested	single	layup	1	v
10.04.2012	paulpierce	spot_up_or_iso	no	1	2	fouled	triple_plus	layup	3	t
10.04.2012	dwyanewade	spot_up_or_iso	no	13	3	pressured	double	floater	2	v
10.04.2012	dwyanewade	o_rebound	no	23	1	contested	triple_plus	floater	3	v
10.04.2012	chrisbosh	spot_up_or_iso	no	18	1	contested	single	jumper	1	i
10.04.2012	mariochalmers	post_up	yes	24	0	fouled	single	jumper	1	t
10.04.2012	chrisbosh	o_screen_set_on_ball	yes	13	2	fouled	triple_plus	jumper	3	t
10.04.2012	lebronjames	post_up	no	4	0	contested	single	fadeaway_jumper	1	p
10.04.2012	kevingarnett	spot_up_or_iso	yes	11	0	open	single	jumper	1	p
10.04.2012	chrisbosh	post_up	no	7	3	fouled	single	jumper	1	t
10.04.2012	kevingarnett	spot_up_or_iso	yes	3	1	contested	single	jumper	1	k
10.04.2012	lebronjames	transition	no	16	4	pressured	single	layup	1	v
10.04.2012	kevingarnett	spot_up_or_iso	yes	19	0	guarded	single	jumper	1	h
10.04.2012	kevingarnett	spot_up_or_iso	yes	11	0	open	single	jumper	1	k
10.04.2012	lebronjames	spot_up_or_iso	no	5	1	fouled	single	fadeaway_jumper	1	n
10.04.2012	paulpierce	spot_up_or_iso	yes	6	2	contested	single	fadeaway_jumper	1	g
10.04.2012	chrisbosh	o_screen_set_on_ball	yes	15	0	pressured	single	layup	1	t
10.04.2012	rajonrondo	spot_up_or_iso	no	2	4	fouled	single	jumper	1	i
10.04.2012	lebronjames	o_screen_received_off_ball	yes	14	3	guarded	single	fadeaway_jumper	1	q
10.04.2012	chrisbosh	o_rebound	no	12	0	contested	double	tip	2	t
10.04.2012	lebronjames	spot_up_or_iso	no	14	2	contested	double	floater	2	u
10.04.2012	lebronjames	post_up	no	18	1	fouled	single	jumper	1	s
10.04.2012	rajonrondo	spot_up_or_iso	no	9	4	contested	single	jumper	1	j
10.04.2012	lebronjames	spot_up_or_iso	no	10	2	contested	double	jumper	2	t
10.04.2012	chrisbosh	o_rebound	no	22	1	fouled	double	l_hook	2	v
10.04.2012	dwyanewade	transition	yes	16	4	guarded	single	layup	1	u
10.04.2012	rajonrondo	spot_up_or_iso	no	1	4	altered	double	reverse_layup	2	s
10.04.2012	dwyanewade	transition	yes	16	4	contested	double	layup	2	t
10.04.2012	kevingarnett	post_up	yes	3	2	contested	single	turnaround_fadeaway_r	1	o
10.04.2012	chrisbosh	post_up	yes	8	2	guarded	single	layup	1	v
10.04.2012	paulpierce	spot_up_or_iso	yes	7	4	contested	single	layup	1	v
10.04.2012	dwyanewade	post_up	no	7	2	contested	single	fadeaway_jumper	1	k
10.04.2012	rajonrondo	transition	no	18	3	fouled	single	layup	1	v
10.04.2012	lebronjames	o_cut	yes	21	2	pressured	double	layup	2	u
10.04.2012	lebronjames	transition	no	17	4	contested	single	jumper	1	c
10.04.2012	dwyanewade	spot_up_or_iso	no	17	0	guarded	single	jumper	1	b
10.04.2012	carmeloanthony	spot_up_or_iso	no	4	1	contested	single	jumper	1	h
10.04.2012	carmeloanthony	spot_up_or_iso	yes	16	1	guarded	single	jumper	1	h
10.04.2012	carmeloanthony	transition	yes	20	0	contested	double	jumper	2	b
10.04.2012	carmeloanthony	o_screen_received_off_ball	yes	13	0	guarded	single	jumper	1	h
10.04.2012	carmeloanthony	transition	yes	19	0	pressured	single	dunk	1	u
10.04.2012	carmeloanthony	post_up	yes	11	0	contested	single	jumper	1	j
10.04.2012	carmeloanthony	spot_up_or_iso	no	17	0	contested	single	jumper	1	a
10.04.2012	jrsmith	transition	yes	18	4	open	single	jumper	1	j
10.04.2012	jrsmith	spot_up_or_iso	no	2	4	contested	single	jumper	1	j
10.04.2012	jrsmith	spot_up_or_iso	no	5	2	contested	single	jumper	1	h
10.04.2012	carmeloanthony	post_up	no	4	1	contested	single	jumper	1	k
10.04.2012	carmeloanthony	o_screen_received_off_ball	no	9	4	fouled	double	layup	2	u
10.04.2012	carmeloanthony	post_up	yes	14	2	contested	double	layup	2	t
10.04.2012	carmeloanthony	post_up	no	12	1	contested	single	jumper	1	g
10.04.2012	jrsmith	o_screen_received_off_ball	yes	10	0	open	single	jumper	1	i
10.04.2012	jrsmith	spot_up_or_iso	no	1	0	open	single	jumper	1	aa
10.04.2012	carmeloanthony	spot_up_or_iso	yes	9	2	pressured	single	jumper	1	i
10.04.2012	carmeloanthony	post_up	no	10	0	contested	single	fadeaway_jumper	1	q
10.04.2012	carmeloanthony	transition	no	16	4	pressured	double	layup	2	v
10.04.2012	carmeloanthony	o_cut	yes	22	0	fouled	double	layup	2	v
10.04.2012	jrsmith	o_screen_received_off_ball	no	9	4	block_to_blockers_team	single	layup	1	v
10.04.2012	jrsmith	o_cut	yes	5	0	contested	single	jumper	1	e
10.04.2012	jrsmith	spot_up_or_iso	yes	7	4	pressured	single	layup	1	u
10.04.2012	carmeloanthony	spot_up_or_iso	no	8	3	pressured	single	jumper	1	h
10.04.2012	carmeloanthony	o_screen_received_off_ball	no	7	1	fouled	double	jumper	2	i
10.04.2012	carmeloanthony	transition	yes	13	4	contested	single	layup	1	v
10.04.2012	jrsmith	spot_up_or_iso	no	11	4	block_to_blockers_team	double	layup	2	v
10.04.2012	jrsmith	spot_up_or_iso	yes	6	0	contested	single	jumper	1	a
10.04.2012	carmeloanthony	transition	no	19	0	contested	single	jumper	1	b
10.04.2012	carmeloanthony	spot_up_or_iso	no	14	4	fouled	double	layup	2	t
10.04.2012	carmeloanthony	transition	yes	13	4	contested	single	layup	1	t
10.04.2012	carmeloanthony	transition	yes	14	4	contested	double	fadeaway_jumper	2	n
10.04.2012	jrsmith	spot_up_or_iso	no	6	4	contested	single	jumper	1	c
11.04.2012	jrueholiday	o_cut	yes	13	2	contested	double	floater	2	u
11.04.2012	andreiguodala	o_cut	no	8	0	contested	single	jumper	1	b
11.04.2012	jrueholiday	o_cut	no	12	3	contested	single	jumper	1	t
11.04.2012	jrueholiday	d_rebound	no	19	4	fouled	double	jumper	2	p
11.04.2012	andreiguodala	transition	no	19	4	altered	double	layup	2	u
11.04.2012	andreiguodala	o_screen_received_off_ball	no	7	4	altered	double	layup	2	t
11.04.2012	jrueholiday	o_screen_received_off_ball	yes	2	4	contested	double	layup	2	u
11.04.2012	andreiguodala	steal_loose_ball	yes	21	3	guarded	double	dunk	2	t
11.04.2012	jrueholiday	o_cut	yes	6	1	contested	single	jumper	1	i
11.04.2012	jrueholiday	o_cut	yes	12	0	goal_tending	single	layup	1	v
11.04.2012	andreiguodala	spot_up_or_iso	yes	3	4	contested	single	fadeaway_jumper	1	h
11.04.2012	andreiguodala	spot_up_or_iso	yes	1	4	contested	double	fadeaway_jumper	2	o
11.04.2012	jrueholiday	d_rebound	no	19	4	contested	double	jumper	2	i
11.04.2012	jrueholiday	spot_up_or_iso	no	3	4	block_to_blockers_team	triple_plus	layup	3	u
11.04.2012	jrueholiday	transition	no	17	1	contested	single	jumper	1	c
11.04.2012	andreiguodala	spot_up_or_iso	yes	5	0	contested	single	jumper	1	b
11.04.2012	andreiguodala	spot_up_or_iso	no	3	2	fouled	double	reverse_layup	2	t
11.04.2012	blakegriffin	o_screen_set_on_ball	no	5	2	contested	single	turnaround_jumper_r	1	n
11.04.2012	russellwestbrook	spot_up_or_iso	no	10	4	altered	double	layup	2	v
11.04.2012	blakegriffin	o_screen_set_on_ball	no	8	0	altered	double	floater	2	u
11.04.2012	blakegriffin	o_rebound	no	24	0	contested	double	tip	2	u
11.04.2012	blakegriffin	post_up	yes	16	3	contested	double	layup	2	u
11.04.2012	russellwestbrook	o_cut	no	12	0	contested	single	jumper	1	c
11.04.2012	russellwestbrook	transition	yes	12	4	guarded	single	jumper	1	i
11.04.2012	blakegriffin	o_screen_set_on_ball	no	15	0	guarded	single	jumper	1	i
11.04.2012	russellwestbrook	o_cut	no	8	4	guarded	single	jumper	1	c
11.04.2012	russellwestbrook	o_screen_received_off_ball	no	9	4	fouled	single	layup	1	v
11.04.2012	russellwestbrook	o_cut	no	10	4	fouled	single	layup	1	t
11.04.2012	jamesharden	spot_up_or_iso	yes	14	1	contested	double	jumper	2	b
11.04.2012	jamesharden	o_cut	no	7	4	fouled	double	jumper	2	b
11.04.2012	jamesharden	spot_up_or_iso	no	13	4	contested	single	jumper	1	i
11.04.2012	rudygay	post_up	yes	4	0	contested	single	turnaround_fadeaway_l	1	n
11.04.2012	rudygay	o_screen_received_off_ball	yes	13	0	pressured	single	jumper	1	i
11.04.2012	marcgasol	o_cut	no	9	0	contested	single	jumper	1	i
11.04.2012	marcgasol	post_up	yes	7	0	contested	single	layup	1	u
11.04.2012	rudygay	spot_up_or_iso	yes	11	3	contested	triple_plus	jumper	3	i
11.04.2012	mikeconley	transition	yes	19	4	fouled	single	layup	1	v
11.04.2012	rudygay	o_cut	yes	11	0	pressured	double	layup	2	u
11.04.2012	rudygay	post_up	yes	11	0	fouled	single	turnaround_jumper_r	1	v
11.04.2012	mikeconley	o_screen_received_off_ball	yes	6	4	contested	single	jumper	1	i
11.04.2012	zachrandolph	post_up	no	5	4	contested	single	layup	1	u
11.04.2012	zachrandolph	o_rebound	yes	24	0	pressured	triple_plus	layup	3	t
11.04.2012	zachrandolph	o_screen_received_off_ball	no	10	0	contested	single	fadeaway_jumper	1	g
11.04.2012	zachrandolph	o_screen_set_on_ball	no	8	0	fouled	triple_plus	jumper	3	v
11.04.2012	rudygay	transition	no	19	0	pressured	single	dunk	1	t
11.04.2012	zachrandolph	o_rebound	yes	18	0	pressured	double	layup	2	v
11.04.2012	zachrandolph	spot_up_or_iso	no	12	0	contested	single	jumper	1	g
11.04.2012	zachrandolph	steal_loose_ball	yes	19	0	fouled	triple_plus	reverse_layup	3	v
11.04.2012	zachrandolph	o_screen_set_on_ball	yes	4	0	contested	double	layup	2	v
11.04.2012	zachrandolph	post_up	yes	7	0	contested	double	layup	2	u
11.04.2012	rudygay	o_screen_received_off_ball	yes	5	4	contested	single	jumper	1	i
11.04.2012	rudygay	o_cut	no	16	2	fouled	double	layup	2	t
11.04.2012	mikeconley	spot_up_or_iso	yes	11	2	open	single	jumper	1	i
11.04.2012	mikeconley	spot_up_or_iso	no	17	1	contested	single	jumper	1	a
11.04.2012	rudygay	o_cut	yes	4	1	contested	double	jumper	2	k
11.04.2012	rudygay	o_rebound	yes	21	1	pressured	triple_plus	layup	3	v
11.04.2012	mikeconley	o_screen_set_on_ball	no	6	4	contested	single	reverse_layup	1	t
11.04.2012	marcgasol	o_screen_set_on_ball	yes	8	0	contested	single	jumper	1	i
11.04.2012	mikeconley	o_cut	no	11	0	open	single	jumper	1	c
11.04.2012	rudygay	transition	no	15	4	contested	single	jumper	1	h
11.04.2012	rudygay	transition	no	20	0	fouled	triple_plus	dunk	3	u
11.04.2012	rudygay	o_cut	no	11	1	block_to_shooters_team	double	layup	2	t
11.04.2012	mikeconley	spot_up_or_iso	no	4	4	guarded	single	jumper	1	i
11.04.2012	rudygay	spot_up_or_iso	no	2	4	pressured	double	jumper	2	k
11.04.2012	marcgasol	o_screen_received_off_ball	no	7	0	guarded	single	layup	1	v
11.04.2012	marcgasol	o_rebound	no	6	0	pressured	single	tip	1	v
11.04.2012	rudygay	o_screen_set_on_ball	yes	4	1	contested	single	jumper	1	q
11.04.2012	mikeconley	transition	yes	20	3	pressured	single	layup	1	v
11.04.2012	marcgasol	o_cut	yes	8	1	contested	single	dunk	1	t
11.04.2012	rudygay	o_screen_received_off_ball	yes	11	0	altered	single	reverse_layup	1	t
11.04.2012	rudygay	post_up	yes	12	1	pressured	double	turnaround_fadeaway_l	2	v
11.04.2012	zachrandolph	spot_up_or_iso	no	15	0	guarded	single	jumper	1	i
11.04.2012	rudygay	o_screen_received_off_ball	no	12	1	contested	single	jumper	1	j
11.04.2012	zachrandolph	o_screen_received_off_ball	no	11	0	contested	double	jumper	2	i
11.04.2012	zachrandolph	post_up	yes	6	1	contested	double	layup	2	v
11.04.2012	zachrandolph	post_up	yes	3	0	contested	single	jumper	1	n
11.04.2012	zachrandolph	post_up	yes	3	0	contested	single	jumper	1	n
11.04.2012	rudygay	transition	yes	20	1	guarded	single	dunk	1	t
11.04.2012	mikeconley	transition	no	17	4	fouled	triple_plus	layup	3	v
11.04.2012	rudygay	spot_up_or_iso	no	8	2	contested	single	jumper	1	p
11.04.2012	rudygay	o_rebound	yes	23	0	contested	double	layup	2	t
11.04.2012	rudygay	o_cut	no	12	0	open	double	jumper	2	d
11.04.2012	rudygay	o_rebound	yes	4	4	contested	double	floater	2	t
12.04.2012	blakegriffin	o_cut	yes	2	0	contested	single	jumper	1	k
12.04.2012	chrispaul	steal_loose_ball	no	1	0	contested	single	jumper	1	d
12.04.2012	blakegriffin	spot_up_or_iso	no	9	1	contested	single	floater	1	n
12.04.2012	blakegriffin	post_up	yes	17	0	pressured	single	dunk	1	u
12.04.2012	blakegriffin	o_screen_set_on_ball	no	16	0	contested	single	jumper	1	i
12.04.2012	chrispaul	transition	yes	15	4	contested	double	jumper	2	i
12.04.2012	blakegriffin	post_up	no	18	1	contested	double	r_hook	2	t
12.04.2012	blakegriffin	post_up	no	2	2	contested	single	layup	1	v
12.04.2012	blakegriffin	transition	no	20	0	open	single	dunk	1	u
12.04.2012	chrispaul	spot_up_or_iso	no	8	4	block_to_blockers_team	double	layup	2	t
12.04.2012	chrispaul	spot_up_or_iso	yes	7	0	contested	single	jumper	1	b
12.04.2012	chrispaul	transition	no	1	4	contested	single	floater	1	u
12.04.2012	blakegriffin	post_up	yes	7	2	contested	single	turnaround_jumper_l	1	t
12.04.2012	blakegriffin	o_rebound	yes	24	0	fouled	single	tip	1	t
12.04.2012	blakegriffin	o_cut	no	12	2	fouled	single	layup	1	v
12.04.2012	blakegriffin	o_screen_set_on_ball	yes	7	0	pressured	single	layup	1	v
12.04.2012	chrispaul	transition	no	19	4	guarded	single	jumper	1	j
12.04.2012	chrispaul	spot_up_or_iso	yes	9	4	open	double	jumper	2	o
12.04.2012	blakegriffin	post_up	no	16	3	contested	single	turnaround_jumper_l	1	t
12.04.2012	chrispaul	spot_up_or_iso	no	3	4	contested	single	jumper	1	h
12.04.2012	blakegriffin	post_up	no	5	4	block_to_blockers_team	triple_plus	reverse_layup	3	t
12.04.2012	blakegriffin	steal_loose_ball	yes	21	4	pressured	single	dunk	1	t
12.04.2012	blakegriffin	o_rebound	yes	24	0	pressured	single	dunk	1	u
12.04.2012	blakegriffin	post_up	yes	6	4	pressured	single	turnaround_jumper_l	1	t
12.04.2012	blakegriffin	o_cut	yes	13	0	pressured	double	dunk	2	v
12.04.2012	timduncan	o_screen_set_on_ball	no	14	1	pressured	single	floater	1	u
12.04.2012	tonyparker	transition	yes	8	4	contested	triple_plus	floater	3	u
12.04.2012	mikeconley	o_cut	no	7	4	pressured	single	jumper	1	q
12.04.2012	timduncan	o_screen_set_on_ball	yes	5	1	fouled	single	layup	1	u
12.04.2012	rudygay	spot_up_or_iso	no	4	2	contested	single	jumper	1	q
12.04.2012	timduncan	o_screen_set_on_ball	no	13	1	pressured	double	layup	2	u
12.04.2012	tonyparker	transition	yes	13	4	pressured	single	fadeaway_jumper	1	i
12.04.2012	tonyparker	transition	no	16	4	pressured	double	jumper	2	j
12.04.2012	rudygay	o_cut	no	8	3	block_to_shooters_team	single	layup	1	v
12.04.2012	rudygay	o_rebound	yes	24	0	contested	single	tip	1	t
12.04.2012	rudygay	o_rebound	yes	24	0	pressured	single	tip	1	v
12.04.2012	tonyparker	o_screen_received_off_ball	no	11	2	pressured	single	jumper	1	o
12.04.2012	tonyparker	spot_up_or_iso	no	2	2	fouled	single	layup	1	v
12.04.2012	mikeconley	transition	no	15	4	pressured	single	jumper	1	j
12.04.2012	rudygay	o_rebound	no	21	1	fouled	single	layup	1	v
12.04.2012	marcgasol	post_up	yes	13	1	pressured	double	layup	2	t
12.04.2012	timduncan	o_rebound	no	23	0	fouled	triple_plus	layup	3	u
12.04.2012	tonyparker	spot_up_or_iso	yes	14	4	pressured	double	layup	2	v
12.04.2012	rudygay	spot_up_or_iso	no	7	2	contested	double	jumper	2	n
12.04.2012	timduncan	o_screen_set_on_ball	no	13	0	pressured	double	layup	2	t
12.04.2012	zachrandolph	post_up	yes	7	0	contested	single	jumper	1	n
12.04.2012	rudygay	post_up	yes	13	2	contested	single	jumper	1	n
12.04.2012	tonyparker	o_cut	yes	14	4	pressured	double	jumper	2	o
12.04.2012	rudygay	spot_up_or_iso	no	9	1	contested	single	jumper	1	j
12.04.2012	zachrandolph	post_up	no	10	0	contested	single	jumper	1	n
12.04.2012	rudygay	o_cut	no	11	0	fouled	single	dunk	1	t
12.04.2012	marcgasol	post_up	yes	9	0	contested	single	r_hook	1	u
12.04.2012	mikeconley	spot_up_or_iso	yes	7	0	open	single	jumper	1	d
12.04.2012	rudygay	post_up	yes	1	2	fouled	double	r_hook	2	u
12.04.2012	zachrandolph	post_up	yes	8	1	pressured	single	l_hook	1	v
12.04.2012	zachrandolph	o_screen_set_on_ball	no	3	1	contested	single	fadeaway_jumper	1	j
12.04.2012	tonyparker	transition	no	15	4	contested	double	layup	2	v
12.04.2012	mikeconley	transition	no	20	4	contested	single	jumper	1	h
12.04.2012	timduncan	o_screen_received_off_ball	yes	11	0	guarded	single	jumper	1	i
12.04.2012	marcgasol	o_screen_set_on_ball	no	2	0	fouled	single	layup	1	v
12.04.2012	marcgasol	o_screen_set_on_ball	yes	15	0	contested	single	jumper	1	i
12.04.2012	timduncan	o_cut	yes	16	1	contested	triple_plus	layup	3	t
12.04.2012	zachrandolph	post_up	no	9	4	contested	double	l_hook	2	u
12.04.2012	tonyparker	transition	no	18	0	pressured	single	layup	1	t
12.04.2012	rudygay	transition	no	17	2	pressured	single	floater	1	u
12.04.2012	timduncan	post_up	yes	5	2	contested	single	fadeaway_jumper	1	q
12.04.2012	rudygay	o_cut	no	1	4	contested	single	jumper	1	p
12.04.2012	timduncan	o_cut	yes	17	0	guarded	triple_plus	layup	3	v
12.04.2012	marcgasol	post_up	no	1	0	contested	single	jumper	1	j
12.04.2012	mikeconley	spot_up_or_iso	yes	18	4	contested	single	jumper	1	h
12.04.2012	rudygay	steal_loose_ball	yes	21	4	pressured	single	dunk	1	u
12.04.2012	timduncan	o_screen_set_on_ball	no	1	0	fouled	double	layup	2	u
12.04.2012	rudygay	off_double_screen	no	12	0	contested	single	jumper	1	j
12.04.2012	timduncan	o_screen_set_on_ball	yes	2	0	contested	double	layup	2	t
12.04.2012	mikeconley	transition	yes	9	4	contested	single	jumper	1	i
12.04.2012	mikeconley	transition	yes	20	4	pressured	single	layup	1	u
12.04.2012	marcgasol	o_screen_set_on_ball	no	14	0	fouled	double	fadeaway_jumper	2	u
12.04.2012	timduncan	o_cut	no	10	2	contested	triple_plus	floater	3	i
12.04.2012	timduncan	o_rebound	yes	23	0	pressured	single	layup	1	v
12.04.2012	zachrandolph	post_up	yes	7	2	contested	single	jumper	1	t
12.04.2012	timduncan	spot_up_or_iso	yes	5	4	pressured	double	fadeaway_jumper	2	n
12.04.2012	mikeconley	o_cut	no	4	1	contested	single	jumper	1	b
12.04.2012	tonyparker	transition	yes	12	4	pressured	double	layup	2	t
12.04.2012	mikeconley	spot_up_or_iso	no	21	0	open	single	jumper	1	d
12.04.2012	timduncan	o_screen_set_on_ball	no	18	0	fouled	single	layup	1	t
12.04.2012	rudygay	o_cut	no	4	2	contested	double	jumper	2	o
12.04.2012	zachrandolph	o_screen_set_on_ball	no	14	1	block_to_blockers_team	double	layup	2	v
12.04.2012	zachrandolph	post_up	no	12	1	pressured	single	layup	1	u
12.04.2012	zachrandolph	o_cut	yes	15	0	altered	double	layup	2	v
12.04.2012	marcgasol	o_screen_set_on_ball	no	8	1	contested	single	r_hook	1	t
12.04.2012	rudygay	transition	yes	15	4	contested	single	jumper	1	g
12.04.2012	rudygay	transition	no	7	4	contested	double	layup	2	t
12.04.2012	rudygay	steal_loose_ball	no	11	0	open	single	jumper	1	b
12.04.2012	timduncan	post_up	no	2	2	block_to_shooters_team	single	layup	1	v
12.04.2012	marcgasol	o_cut	yes	12	0	open	single	jumper	1	i
12.04.2012	rudygay	o_screen_received_off_ball	no	8	1	contested	single	jumper	1	n
12.04.2012	marcgasol	spot_up_or_iso	no	17	0	contested	single	jumper	1	i
12.04.2012	tonyparker	transition	no	8	4	pressured	single	jumper	1	p
12.04.2012	tonyparker	spot_up_or_iso	no	9	2	fouled	double	layup	2	v
12.04.2012	mikeconley	spot_up_or_iso	no	17	0	open	single	jumper	1	e
12.04.2012	mikeconley	transition	no	17	4	contested	single	jumper	1	j
12.04.2012	tonyparker	transition	no	19	4	pressured	double	layup	2	t
12.04.2012	marcgasol	o_screen_set_on_ball	no	13	0	fouled	double	layup	2	u
12.04.2012	timduncan	o_screen_set_on_ball	yes	15	0	fouled	single	layup	1	t
12.04.2012	rudygay	o_cut	yes	6	0	contested	double	dunk	2	v
12.04.2012	rudygay	steal_loose_ball	no	19	4	block_to_blockers_team	single	layup	1	t
12.04.2012	tonyparker	spot_up_or_iso	no	16	1	contested	single	floater	1	n
12.04.2012	timduncan	o_rebound	yes	14	0	pressured	double	tip	2	v
12.04.2012	marcgasol	o_screen_set_on_ball	yes	17	0	contested	double	dunk	2	t
12.04.2012	rudygay	o_cut	no	21	2	block_to_shooters_team	single	r_hook	1	t
12.04.2012	zachrandolph	o_rebound	no	23	0	contested	single	jumper	1	c
12.04.2012	rudygay	spot_up_or_iso	no	17	1	pressured	single	jumper	1	d
12.04.2012	rudygay	o_rebound	no	22	1	guarded	triple_plus	jumper	3	e
12.04.2012	mikeconley	o_screen_set_on_ball	no	22	0	contested	double	jumper	2	d
12.04.2012	lebronjames	spot_up_or_iso	no	2	1	altered	double	layup	2	v
12.04.2012	lebronjames	transition	yes	14	2	pressured	double	layup	2	t
12.04.2012	lebronjames	d_rebound	yes	13	4	contested	single	jumper	1	u
12.04.2012	lebronjames	o_screen_received_off_ball	no	8	3	contested	single	r_hook	1	u
12.04.2012	lebronjames	o_screen_received_off_ball	no	8	0	contested	single	jumper	1	h
12.04.2012	lebronjames	spot_up_or_iso	yes	19	2	contested	single	jumper	1	i
12.04.2012	lebronjames	spot_up_or_iso	no	2	3	contested	single	turnaround_fadeaway_r	1	h
12.04.2012	lebronjames	transition	no	20	2	fouled	single	layup	1	t
12.04.2012	lebronjames	o_screen_set_off_ball	yes	2	4	contested	single	turnaround_fadeaway_l	1	k
12.04.2012	lebronjames	d_rebound	yes	9	4	contested	single	jumper	1	c
12.04.2012	lebronjames	transition	no	19	1	fouled	single	floater	1	t
12.04.2012	lebronjames	transition	no	2	4	contested	single	jumper	1	c
12.04.2012	lebronjames	spot_up_or_iso	yes	14	4	guarded	single	jumper	1	c
12.04.2012	lebronjames	post_up	yes	3	2	goal_tending	double	layup	2	v
12.04.2012	lebronjames	o_screen_received_off_ball	yes	7	0	contested	single	jumper	1	j
12.04.2012	lebronjames	transition	no	13	4	contested	double	turnaround_fadeaway_r	2	n
12.04.2012	lebronjames	d_rebound	no	16	4	guarded	double	jumper	2	d
12.04.2012	lebronjames	post_up	no	2	1	contested	single	jumper	1	k
12.04.2012	lebronjames	spot_up_or_iso	no	4	4	contested	double	jumper	2	d
12.04.2012	lebronjames	spot_up_or_iso	yes	12	1	altered	single	layup	1	t
12.04.2012	lebronjames	o_screen_set_off_ball	yes	3	4	fouled	single	jumper	1	h
12.04.2012	lebronjames	transition	no	14	4	contested	single	turnaround_fadeaway_r	1	i
12.04.2012	lebronjames	spot_up_or_iso	yes	22	0	contested	single	jumper	1	e
12.04.2012	lebronjames	o_screen_set_on_ball	no	7	0	contested	single	jumper	1	j
12.04.2012	lebronjames	transition	no	15	4	contested	double	floater	2	q
12.04.2012	lebronjames	o_screen_received_off_ball	no	22	1	contested	single	jumper	1	c
13.04.2012	chrisbosh	o_cut	yes	3	0	open	single	layup	1	u
13.04.2012	lebronjames	spot_up_or_iso	no	5	4	contested	single	turnaround_fadeaway_r	1	q
13.04.2012	mariochalmers	o_cut	yes	10	1	contested	double	floater	2	u
13.04.2012	chrisbosh	spot_up_or_iso	yes	20	1	contested	single	jumper	1	q
13.04.2012	lebronjames	post_up	no	10	3	contested	single	turnaround_fadeaway_r	1	t
13.04.2012	lebronjames	post_up	yes	12	1	contested	double	r_hook	2	t
13.04.2012	chrisbosh	o_screen_set_on_ball	yes	7	1	pressured	single	dunk	1	t
13.04.2012	chrisbosh	spot_up_or_iso	yes	11	0	contested	single	jumper	1	g
13.04.2012	chrisbosh	post_up	yes	10	2	contested	triple_plus	reverse_layup	3	t
13.04.2012	lebronjames	transition	yes	17	4	contested	double	fadeaway_jumper	2	v
13.04.2012	chrisbosh	o_screen_received_off_ball	no	13	0	fouled	single	dunk	1	u
13.04.2012	lebronjames	transition	yes	19	0	open	single	dunk	1	u
13.04.2012	lebronjames	transition	no	22	3	fouled	triple_plus	layup	3	t
13.04.2012	lebronjames	d_rebound	yes	22	2	pressured	single	dunk	1	t
13.04.2012	lebronjames	steal_loose_ball	no	21	4	pressured	double	layup	2	t
13.04.2012	chrisbosh	o_rebound	no	13	0	block_to_blockers_team	double	layup	2	u
13.04.2012	chrisbosh	o_cut	no	16	0	block_to_shooters_team	single	layup	1	v
13.04.2012	mariochalmers	spot_up_or_iso	no	7	4	contested	single	jumper	1	h
13.04.2012	lebronjames	post_up	no	3	4	contested	single	fadeaway_jumper	1	q
13.04.2012	lebronjames	o_cut	no	6	4	pressured	single	layup	1	v
13.04.2012	lebronjames	d_rebound	yes	17	4	fouled	single	reverse_layup	1	t
13.04.2012	lebronjames	o_cut	no	19	0	guarded	single	jumper	1	d
13.04.2012	lebronjames	o_cut	no	21	0	pressured	single	dunk	1	v
13.04.2012	mariochalmers	o_cut	yes	21	3	contested	single	jumper	1	h
13.04.2012	lebronjames	post_up	no	17	4	contested	single	r_hook	1	i
13.04.2012	chrisbosh	o_cut	yes	6	0	contested	single	jumper	1	g
13.04.2012	chrisbosh	o_screen_set_on_ball	yes	10	0	guarded	single	dunk	1	u
13.04.2012	lebronjames	transition	no	20	1	fouled	single	reverse_layup	1	v
13.04.2012	chrisbosh	spot_up_or_iso	no	7	0	contested	single	jumper	1	k
13.04.2012	mariochalmers	o_cut	yes	17	3	contested	double	floater	2	i
13.04.2012	lebronjames	transition	yes	19	1	pressured	single	layup	1	t
13.04.2012	lebronjames	o_cut	no	2	4	contested	single	fadeaway_jumper	1	i
13.04.2012	mariochalmers	spot_up_or_iso	no	18	0	contested	single	jumper	1	a
13.04.2012	lebronjames	d_rebound	no	20	3	fouled	double	layup	2	u
13.04.2012	lebronjames	transition	yes	21	1	open	single	dunk	1	u
13.04.2012	chrisbosh	o_screen_set_on_ball	no	11	1	pressured	single	dunk	1	u
13.04.2012	paulgeorge	spot_up_or_iso	no	4	3	pressured	triple_plus	layup	3	v
13.04.2012	paulgeorge	spot_up_or_iso	no	13	4	block_to_blockers_team	single	layup	1	u
13.04.2012	paulgeorge	o_cut	no	1	3	contested	single	jumper	1	c
13.04.2012	davidwest	post_up	no	13	1	contested	double	layup	2	u
13.04.2012	davidwest	o_rebound	no	22	1	contested	single	r_hook	1	u
13.04.2012	paulgeorge	o_cut	no	20	0	pressured	single	dunk	1	t
13.04.2012	davidwest	post_up	no	9	2	contested	single	jumper	1	u
13.04.2012	davidwest	post_up	yes	14	1	pressured	double	r_hook	2	t
13.04.2012	paulgeorge	spot_up_or_iso	no	11	3	pressured	double	jumper	2	i
13.04.2012	davidwest	o_rebound	no	23	0	fouled	double	layup	2	v
13.04.2012	davidwest	o_screen_set_on_ball	yes	11	0	pressured	single	layup	1	t
13.04.2012	davidwest	o_screen_set_on_ball	yes	11	0	open	single	jumper	1	i
13.04.2012	paulgeorge	transition	no	17	4	pressured	single	layup	1	u
13.04.2012	davidwest	post_up	yes	5	1	contested	double	r_hook	2	t
13.04.2012	rajonrondo	transition	no	14	4	pressured	single	reverse_layup	1	u
13.04.2012	rajonrondo	spot_up_or_iso	no	3	0	pressured	single	jumper	1	b
13.04.2012	rajonrondo	transition	no	15	4	contested	single	jumper	1	i
13.04.2012	rajonrondo	transition	no	1	3	contested	single	floater	1	q
13.04.2012	rajonrondo	steal_loose_ball	yes	20	4	contested	single	layup	1	u
13.04.2012	rajonrondo	spot_up_or_iso	yes	22	1	contested	single	jumper	1	i
13.04.2012	rajonrondo	transition	yes	9	4	contested	single	jumper	1	i
13.04.2012	russellwestbrook	post_up	no	17	4	contested	single	turnaround_fadeaway_r	1	q
13.04.2012	kevindurant	post_up	no	18	0	contested	single	layup	1	v
13.04.2012	kevindurant	post_up	no	10	1	fouled	double	jumper	2	o
13.04.2012	russellwestbrook	d_rebound	no	20	4	contested	single	jumper	1	p
13.04.2012	russellwestbrook	transition	no	17	4	contested	double	jumper	2	i
13.04.2012	kevindurant	d_rebound	no	18	4	contested	double	jumper	2	p
13.04.2012	russellwestbrook	transition	no	20	2	fouled	single	layup	1	v
13.04.2012	kevindurant	o_screen_received_off_ball	yes	9	2	pressured	double	dunk	2	u
13.04.2012	kevindurant	o_screen_received_off_ball	yes	8	1	contested	double	layup	2	t
13.04.2012	russellwestbrook	d_rebound	yes	19	4	pressured	triple_plus	layup	3	v
13.04.2012	kevindurant	o_screen_received_off_ball	yes	10	2	pressured	double	jumper	2	j
13.04.2012	russellwestbrook	transition	yes	17	2	contested	single	layup	1	v
13.04.2012	kevindurant	d_rebound	no	19	4	contested	single	layup	1	t
13.04.2012	russellwestbrook	steal_loose_ball	yes	22	3	pressured	single	layup	1	u
13.04.2012	russellwestbrook	spot_up_or_iso	no	10	3	contested	single	jumper	1	i
13.04.2012	kevindurant	transition	no	20	0	pressured	single	layup	1	t
13.04.2012	kevindurant	o_screen_received_off_ball	no	13	0	contested	single	jumper	1	o
13.04.2012	kevindurant	o_screen_set_on_ball	yes	12	2	contested	double	jumper	2	u
13.04.2012	kevindurant	o_screen_received_off_ball	yes	17	0	contested	single	jumper	1	h
13.04.2012	kevindurant	o_screen_set_on_ball	yes	12	1	fouled	double	layup	2	v
13.04.2012	russellwestbrook	post_up	yes	14	4	contested	single	jumper	1	h
13.04.2012	kevindurant	post_up	yes	17	1	contested	single	turnaround_fadeaway_l	1	v
13.04.2012	russellwestbrook	o_cut	yes	20	0	open	single	dunk	1	v
13.04.2012	russellwestbrook	transition	yes	19	4	open	single	layup	1	t
13.04.2012	russellwestbrook	post_up	yes	14	4	guarded	single	jumper	1	p
13.04.2012	russellwestbrook	transition	no	19	4	pressured	single	jumper	1	i
13.04.2012	russellwestbrook	post_up	yes	16	0	fouled	double	layup	2	v
13.04.2012	kevindurant	post_up	yes	15	0	pressured	single	dunk	1	t
13.04.2012	russellwestbrook	o_cut	no	4	4	contested	single	jumper	1	j
13.04.2012	russellwestbrook	steal_loose_ball	yes	9	4	pressured	double	jumper	2	i
13.04.2012	kevindurant	spot_up_or_iso	no	20	0	open	single	jumper	1	b
13.04.2012	kevindurant	spot_up_or_iso	no	3	1	pressured	single	layup	1	u
13.04.2012	kevindurant	transition	no	18	2	pressured	double	layup	2	u
13.04.2012	kevindurant	o_rebound	no	24	0	fouled	double	layup	2	u
13.04.2012	russellwestbrook	o_screen_received_off_ball	no	9	3	contested	single	fadeaway_jumper	1	g
13.04.2012	russellwestbrook	d_rebound	no	20	4	block_to_blockers_team	double	layup	2	t
13.04.2012	russellwestbrook	spot_up_or_iso	no	11	2	fouled	double	layup	2	u
13.04.2012	kevindurant	o_screen_received_off_ball	no	8	4	fouled	triple_plus	layup	3	v
13.04.2012	russellwestbrook	transition	yes	20	4	pressured	single	layup	1	t
13.04.2012	kevindurant	transition	no	14	4	pressured	single	layup	1	t
13.04.2012	kevindurant	o_rebound	no	12	0	fouled	double	layup	2	u
13.04.2012	kevindurant	d_rebound	yes	16	4	contested	single	jumper	1	i
13.04.2012	kevindurant	o_screen_received_off_ball	no	13	0	pressured	single	jumper	1	i
13.04.2012	kevindurant	transition	no	21	0	fouled	double	layup	2	u
13.04.2012	andreiguodala	d_rebound	no	17	0	contested	single	jumper	1	c
13.04.2012	jrueholiday	transition	no	17	4	contested	single	jumper	1	q
13.04.2012	andreiguodala	transition	yes	19	0	guarded	double	dunk	2	t
13.04.2012	jrueholiday	transition	yes	19	0	open	single	jumper	1	d
13.04.2012	jrueholiday	transition	no	20	1	altered	single	layup	1	u
13.04.2012	andreiguodala	transition	no	19	0	fouled	triple_plus	layup	3	t
13.04.2012	andreiguodala	spot_up_or_iso	yes	6	2	contested	single	jumper	1	d
13.04.2012	jrueholiday	spot_up_or_iso	yes	18	2	open	single	jumper	1	i
13.04.2012	jrueholiday	transition	yes	19	3	fouled	double	layup	2	t
13.04.2012	jrueholiday	transition	no	18	3	contested	double	layup	2	v
13.04.2012	jrueholiday	transition	yes	13	4	contested	single	jumper	1	p
13.04.2012	andreiguodala	o_screen_received_off_ball	yes	7	0	contested	single	jumper	1	h
13.04.2012	andreiguodala	transition	no	1	2	contested	single	jumper	1	c
13.04.2012	andreiguodala	spot_up_or_iso	no	8	2	contested	single	jumper	1	h
13.04.2012	jrueholiday	o_screen_received_off_ball	no	9	0	contested	single	jumper	1	i
13.04.2012	andreiguodala	steal_loose_ball	no	12	2	fouled	double	layup	2	t
13.04.2012	jrueholiday	d_rebound	no	19	4	altered	double	layup	2	u
13.04.2012	jrueholiday	transition	yes	13	4	fouled	single	layup	1	t
13.04.2012	jrueholiday	transition	no	13	4	fouled	single	layup	1	t
13.04.2012	jrueholiday	spot_up_or_iso	no	5	0	guarded	single	jumper	1	b
13.04.2012	andreiguodala	spot_up_or_iso	no	8	2	fouled	single	jumper	1	i
13.04.2012	jrueholiday	o_cut	yes	9	3	guarded	single	jumper	1	i
13.04.2012	jrueholiday	transition	no	14	4	contested	single	jumper	1	i
13.04.2012	jrueholiday	transition	yes	12	4	pressured	single	layup	1	t
13.04.2012	carmeloanthony	off_double_screen	no	13	0	contested	single	jumper	1	i
13.04.2012	carmeloanthony	spot_up_or_iso	no	19	0	contested	single	jumper	1	b
13.04.2012	carmeloanthony	o_cut	yes	16	2	altered	triple_plus	layup	3	v
13.04.2012	jrsmith	spot_up_or_iso	yes	7	4	contested	single	jumper	1	j
13.04.2012	carmeloanthony	spot_up_or_iso	yes	13	1	contested	single	jumper	1	j
13.04.2012	carmeloanthony	d_rebound	no	19	4	contested	single	jumper	1	j
[truncated: 17,672 more rows]
